# Supplementary material for: A method of constructing a dynamic chart depth model for coastal areas
Source: PeerJ. 2023 Jul 20;11:e15616. doi: 10.7717/peerj.15616 (PMC10363341; doi:10.7717/peerj.15616)
Supplement: Supplemental Information 1 [file peerj-11-15616-s001.zip]

Archive with 20 entries (17 files):
- Raw data/
- Raw data/Readme.txt
- Raw data/Tide data/
- Raw data/Tide data/Measured tide data of Binhai station.txt
- Raw data/Tide data/Measured tide data of Cheniushan station.txt
- Raw data/Tide data/Measured tide data of Lanshangang station.txt
- Raw data/Tide data/Measured tide data of Lianyungang station (all year).txt
- Raw data/Tide data/Measured tide data of Lianyungang station.txt
- Raw data/Tide data/Measured tide data of Yanweigang station.txt
- Raw data/Tide data/Residual water levels of Cheniushan station.txt
- Raw data/Tide data/Residual water levels of Lanshangang station.txt
- Raw data/Tide data/Residual water levels of Lianyungang station.txt
- Raw data/Tide data/Residual water levels of Yanweigang station.txt
- Raw data/Tide simulation/
- Raw data/Tide simulation/Bathymetric model.mesh
- Raw data/Tide simulation/Bottom-friction factor model.dfsu
- Raw data/Tide simulation/Initial conditions of domain.m21fm
- Raw data/Tide simulation/Open boundary condition 1.dfs1
- Raw data/Tide simulation/Open boundary condition 2.dfs1
- Raw data/Tide simulation/Open boundary condition 3.dfs1
