# Supplementary material for: A method of constructing a dynamic chart depth model for coastal areas
Source: PeerJ. 2023 Jul 20;11:e15616. doi: 10.7717/peerj.15616 (PMC10363341; doi:10.7717/peerj.15616)
Supplement: Supplemental Information 1 [file peerj-11-15616-s001.zip › Raw data/Readme.txt]

Instruction!
The Tide simulation folder contains the configuration file needed for the MIKE21FM simulation.
Tide data folder is used to store the measured water level data needed for residual water level extraction and harmonic analysis.
We can reproduce the experimental results through these two file data
