# Supplementary material for: A method of constructing a dynamic chart depth model for coastal areas
Source: PeerJ. 2023 Jul 20;11:e15616. doi: 10.7717/peerj.15616 (PMC10363341; doi:10.7717/peerj.15616)
Supplement: Supplemental Information 1 [file peerj-11-15616-s001.zip › Raw data/Tide data/Measured tide data of Binhai station.txt]

2007-1-19	20:00:00	277.4
2007-1-19	21:00:00	273.4
2007-1-19	22:00:00	246.4
2007-1-19	23:00:00	198.4
2007-1-20	0:00:00	155.4
2007-1-20	1:00:00	121.4
2007-1-20	2:00:00	92.4
2007-1-20	3:00:00	79.4
2007-1-20	4:00:00	79.4
2007-1-20	5:00:00	114.4
2007-1-20	6:00:00	185.4
2007-1-20	7:00:00	242.4
2007-1-20	8:00:00	254.4
2007-1-20	9:00:00	238.4
2007-1-20	10:00:00	191.4
2007-1-20	11:00:00	130.4
2007-1-20	12:00:00	73.4
2007-1-20	13:00:00	37.4
2007-1-20	14:00:00	12.4
2007-1-20	15:00:00	-5.6
2007-1-20	16:00:00	-11.6
2007-1-20	17:00:00	26.4
2007-1-20	18:00:00	111.4
2007-1-20	19:00:00	212.4
2007-1-20	20:00:00	276.4
2007-1-20	21:00:00	290.4
2007-1-20	22:00:00	274.4
2007-1-20	23:00:00	233.4
2007-1-21	0:00:00	183.4
2007-1-21	1:00:00	135.4
2007-1-21	2:00:00	101.4
2007-1-21	3:00:00	75.4
2007-1-21	4:00:00	55.4
2007-1-21	5:00:00	63.4
2007-1-21	6:00:00	117.4
2007-1-21	7:00:00	198.4
2007-1-21	8:00:00	252.4
2007-1-21	9:00:00	254.4
2007-1-21	10:00:00	222.4
2007-1-21	11:00:00	172.4
2007-1-21	12:00:00	108.4
2007-1-21	13:00:00	52.4
2007-1-21	14:00:00	18.4
2007-1-21	15:00:00	0.4
2007-1-21	16:00:00	-17.6
2007-1-21	17:00:00	-19.6
2007-1-21	18:00:00	39.4
2007-1-21	19:00:00	140.4
2007-1-21	20:00:00	240.4
2007-1-21	21:00:00	286.4
2007-1-21	22:00:00	295.4
2007-1-21	23:00:00	270.4
2007-1-22	0:00:00	223.4
2007-1-22	1:00:00	170.4
2007-1-22	2:00:00	126.4
2007-1-22	3:00:00	89.4
2007-1-22	4:00:00	66.4
2007-1-22	5:00:00	53.4
2007-1-22	6:00:00	95.4
2007-1-22	7:00:00	162.4
2007-1-22	8:00:00	243.4
2007-1-22	9:00:00	274.4
2007-1-22	10:00:00	264.4
2007-1-22	11:00:00	225.4
2007-1-22	12:00:00	163.4
2007-1-22	13:00:00	105.4
2007-1-22	14:00:00	65.4
2007-1-22	15:00:00	33.4
2007-1-22	16:00:00	11.4
2007-1-22	17:00:00	-7.6
2007-1-22	18:00:00	10.4
2007-1-22	19:00:00	72.4
2007-1-22	20:00:00	177.4
2007-1-22	21:00:00	259.4
2007-1-22	22:00:00	288.4
2007-1-22	23:00:00	274.4
2007-1-23	0:00:00	237.4
2007-1-23	1:00:00	183.4
2007-1-23	2:00:00	126.4
2007-1-23	3:00:00	86.4
2007-1-23	4:00:00	55.4
2007-1-23	5:00:00	39.4
2007-1-23	6:00:00	34.4
2007-1-23	7:00:00	76.4
2007-1-23	8:00:00	167.4
2007-1-23	9:00:00	248.4
2007-1-23	10:00:00	275.4
2007-1-23	11:00:00	263.4
2007-1-23	12:00:00	215.4
2007-1-23	13:00:00	156.4
2007-1-23	14:00:00	99.4
2007-1-23	15:00:00	58.4
2007-1-23	16:00:00	29.4
2007-1-23	17:00:00	8.4
2007-1-23	18:00:00	-1.6
2007-1-23	19:00:00	29.4
2007-1-23	20:00:00	111.4
2007-1-23	21:00:00	214.4
2007-1-23	22:00:00	275.4
2007-1-23	23:00:00	291.4
2007-1-24	0:00:00	269.4
2007-1-24	1:00:00	221.4
2007-1-24	2:00:00	170.4
2007-1-24	3:00:00	122.4
2007-1-24	4:00:00	79.4
2007-1-24	5:00:00	49.4
2007-1-24	6:00:00	36.4
2007-1-24	7:00:00	42.4
2007-1-24	8:00:00	103.4
2007-1-24	9:00:00	192.4
2007-1-24	10:00:00	258.4
2007-1-24	11:00:00	270.4
2007-1-24	12:00:00	253.4
2007-1-24	13:00:00	209.4
2007-1-24	14:00:00	150.4
2007-1-24	15:00:00	94.4
2007-1-24	16:00:00	56.4
2007-1-24	17:00:00	31.4
2007-1-24	18:00:00	17.4
2007-1-24	19:00:00	16.4
2007-1-24	20:00:00	64.4
2007-1-24	21:00:00	144.4
2007-1-24	22:00:00	232.4
2007-1-24	23:00:00	274.4
2007-1-25	0:00:00	278.4
2007-1-25	1:00:00	250.4
2007-1-25	2:00:00	200.4
2007-1-25	3:00:00	144.4
2007-1-25	4:00:00	99.4
2007-1-25	5:00:00	72.4
2007-1-25	6:00:00	55.4
2007-1-25	7:00:00	47.4
2007-1-25	8:00:00	53.4
2007-1-25	9:00:00	109.4
2007-1-25	10:00:00	192.4
2007-1-25	11:00:00	247.4
2007-1-25	12:00:00	255.4
2007-1-25	13:00:00	232.4
2007-1-25	14:00:00	189.4
2007-1-25	15:00:00	137.4
2007-1-25	16:00:00	93.4
2007-1-25	17:00:00	68.4
2007-1-25	18:00:00	55.4
2007-1-25	19:00:00	38.4
2007-1-25	20:00:00	37.4
2007-1-25	21:00:00	85.4
2007-1-25	22:00:00	173.4
2007-1-25	23:00:00	241.4
2007-1-26	0:00:00	266.4
2007-1-26	1:00:00	258.4
2007-1-26	2:00:00	224.4
2007-1-26	3:00:00	179.4
2007-1-26	4:00:00	133.4
2007-1-26	5:00:00	98.4
2007-1-26	6:00:00	77.4
2007-1-26	7:00:00	56.4
2007-1-26	8:00:00	40.4
2007-1-26	9:00:00	48.4
2007-1-26	10:00:00	110.4
2007-1-26	11:00:00	195.4
2007-1-26	12:00:00	237.4
2007-1-26	13:00:00	241.4
2007-1-26	14:00:00	229.3
2007-1-26	15:00:00	189
2007-1-26	16:00:00	147.8
2007-1-26	17:00:00	106.5
2007-1-26	18:00:00	78.3
2007-1-26	19:00:00	66
2007-1-26	20:00:00	60.8
2007-1-26	21:00:00	72.5
2007-1-26	22:00:00	124.3
2007-1-26	23:00:00	182
2007-1-27	0:00:00	226.8
2007-1-27	1:00:00	238.5
2007-1-27	2:00:00	230.3
2007-1-27	3:00:00	189
2007-1-27	4:00:00	134.8
2007-1-27	5:00:00	77.5
2007-1-27	6:00:00	35.3
2007-1-27	7:00:00	9
2007-1-27	8:00:00	-4.2
2007-1-27	9:00:00	-5.5
2007-1-27	10:00:00	14.3
2007-1-27	11:00:00	71
2007-1-27	12:00:00	145.8
2007-1-27	13:00:00	202.4
2007-1-27	14:00:00	224.8
2007-1-27	15:00:00	215.3
2007-1-27	16:00:00	191.7
2007-1-27	17:00:00	161.2
2007-1-27	18:00:00	125.7
2007-1-27	19:00:00	97.1
2007-1-27	20:00:00	80.6
2007-1-27	21:00:00	72.1
2007-1-27	22:00:00	85.5
2007-1-27	23:00:00	126
2007-1-28	0:00:00	182.5
2007-1-28	1:00:00	220
2007-1-28	2:00:00	230.4
2007-1-28	3:00:00	215.9
2007-1-28	4:00:00	187.4
2007-1-28	5:00:00	144.8
2007-1-28	6:00:00	103.3
2007-1-28	7:00:00	67.8
2007-1-28	8:00:00	42.2
2007-1-28	9:00:00	35.7
2007-1-28	10:00:00	37.2
2007-1-28	11:00:00	52.6
2007-1-28	12:00:00	102.1
2007-1-28	13:00:00	162.6
2007-1-28	14:00:00	213
2007-1-28	15:00:00	240.5
2007-1-28	16:00:00	239.3
2007-1-28	17:00:00	225.3
2007-1-28	18:00:00	204.3
2007-1-28	19:00:00	166.3
2007-1-28	20:00:00	137.3
2007-1-28	21:00:00	118.3
2007-1-28	22:00:00	107.3
2007-1-28	23:00:00	107.3
2007-1-29	0:00:00	131.3
2007-1-29	1:00:00	169.3
2007-1-29	2:00:00	203.3
2007-1-29	3:00:00	220.3
2007-1-29	4:00:00	216.3
2007-1-29	5:00:00	184.3
2007-1-29	6:00:00	144.3
2007-1-29	7:00:00	100.3
2007-1-29	8:00:00	65.3
2007-1-29	10:00:00	13.3
2007-1-29	11:00:00	11.3
2007-1-29	12:00:00	20.3
2007-1-29	13:00:00	59.3
2007-1-29	14:00:00	117.3
2007-1-29	15:00:00	178.3
2007-1-29	16:00:00	220.3
2007-1-29	17:00:00	236.3
2007-1-29	18:00:00	226.3
2007-1-29	19:00:00	206.3
2007-1-29	20:00:00	177.3
2007-1-29	21:00:00	148.3
2007-1-29	22:00:00	128.3
2007-1-29	23:00:00	117.3
2007-1-30	0:00:00	122.3
2007-1-30	1:00:00	142.3
2007-1-30	2:00:00	177.1
2007-1-30	3:00:00	214.2
2007-1-30	4:00:00	232.7
2007-1-30	5:00:00	236.6
2007-1-30	6:00:00	216.1
2007-1-30	7:00:00	184.9
2007-1-30	8:00:00	149.7
2007-1-30	9:00:00	119.4
2007-1-30	10:00:00	96
2007-1-30	11:00:00	82.3
2007-1-30	12:00:00	68.7
2007-1-30	13:00:00	67.7
2007-1-30	14:00:00	93.1
2007-1-30	15:00:00	152.6
2007-1-30	16:00:00	205.4
2007-1-30	17:00:00	241.5
2007-1-30	18:00:00	253.2
2007-1-30	19:00:00	246.4
2007-1-30	20:00:00	218.1
2007-1-30	21:00:00	188.8
2007-1-30	22:00:00	156.6
2007-1-30	23:00:00	134.1
2007-1-31	0:00:00	115.5
2007-1-31	1:00:00	107.7
2007-1-31	2:00:00	100.9
2007-1-31	3:00:00	122.4
2007-1-31	4:00:00	156.6
2007-1-31	5:00:00	182.9
2007-1-31	6:00:00	191.7
2007-1-31	7:00:00	175.1
2007-1-31	8:00:00	140
2007-1-31	9:00:00	102.3
2007-1-31	10:00:00	56.3
2007-1-31	11:00:00	30.3
2007-1-31	12:00:00	9.3
2007-1-31	13:00:00	-4.7
2007-1-31	14:00:00	-1.7
2007-1-31	15:00:00	29.6
2007-1-31	16:00:00	107.7
2007-1-31	17:00:00	193.7
2007-1-31	18:00:00	243.5
2007-1-31	19:00:00	264.9
2007-1-31	20:00:00	268.8
2007-1-31	21:00:00	258.1
2007-1-31	22:00:00	213.3
2007-1-31	23:00:00	161.3
2007-2-1	0:00:00	118.3
2007-2-1	1:00:00	93.3
2007-2-1	2:00:00	84.3
2007-2-1	3:00:00	91.3
2007-2-1	4:00:00	131.3
2007-2-1	5:00:00	189.7
2007-2-1	6:00:00	217.1
2007-2-1	7:00:00	218.3
2007-2-1	8:00:00	198.5
2007-2-1	9:00:00	154.3
2007-2-1	10:00:00	101.3
2007-2-1	11:00:00	54.3
2007-2-1	12:00:00	24.3
2007-2-1	13:00:00	2.3
2007-2-1	14:00:00	-15.7
2007-2-1	15:00:00	-17.7
2007-2-1	16:00:00	23.3
2007-2-1	17:00:00	115.5
2007-2-1	18:00:00	194.6
2007-2-1	19:00:00	234.7
2007-2-1	20:00:00	254.2
2007-2-1	21:00:00	244.4
2007-2-1	22:00:00	218.1
2007-2-1	23:00:00	178
2007-2-2	0:00:00	128.3
2007-2-2	1:00:00	91.3
2007-2-2	2:00:00	64.3
2007-2-2	3:00:00	52.3
2007-2-2	4:00:00	67.3
2007-2-2	5:00:00	119.4
2007-2-2	6:00:00	176.1
2007-2-2	7:00:00	209.3
2007-2-2	8:00:00	210.3
2007-2-2	9:00:00	183.9
2007-2-2	10:00:00	135.1
2007-2-2	11:00:00	90.2
2007-2-2	12:00:00	44.3
2007-2-2	13:00:00	12.3
2007-2-2	14:00:00	-6.7
2007-2-2	15:00:00	-20.7
2007-2-2	16:00:00	-15.7
2007-2-2	17:00:00	30.3
2007-2-2	18:00:00	110.7
2007-2-2	19:00:00	189.7
2007-2-2	20:00:00	216.1
2007-2-2	21:00:00	218.1
2007-2-2	22:00:00	194.6
2007-2-2	23:00:00	164.4
2007-2-3	0:00:00	117.3
2007-2-3	1:00:00	74.3
2007-2-3	2:00:00	38.3
2007-2-3	3:00:00	13.3
2007-2-3	4:00:00	14.3
2007-2-3	5:00:00	42.3
2007-2-3	6:00:00	114.6
2007-2-3	7:00:00	182.9
2007-2-3	8:00:00	203.4
2007-2-3	9:00:00	200.5
2007-2-3	10:00:00	163.4
2007-2-3	11:00:00	117.3
2007-2-3	12:00:00	74.3
2007-2-3	13:00:00	35.3
2007-2-3	14:00:00	7.3
2007-2-3	15:00:00	-7.7
2007-2-3	16:00:00	-10.7
2007-2-3	17:00:00	25.3
2007-2-3	18:00:00	106.3
2007-2-3	19:00:00	205.3
2007-2-3	20:00:00	269.3
2007-2-3	21:00:00	284.3
2007-2-3	22:00:00	270.3
2007-2-3	23:00:00	228.3
2007-2-4	0:00:00	178.3
2007-2-4	1:00:00	124.3
2007-2-4	2:00:00	82.3
2007-2-4	3:00:00	57.3
2007-2-4	4:00:00	47.3
2007-2-4	5:00:00	56.3
2007-2-4	6:00:00	113.3
2007-2-4	7:00:00	194.3
2007-2-4	8:00:00	246.3
2007-2-4	9:00:00	255.3
2007-2-4	10:00:00	226.3
2007-2-4	11:00:00	178.3
2007-2-4	12:00:00	119.3
2007-2-4	13:00:00	65.3
2007-2-4	14:00:00	31.3
2007-2-4	15:00:00	10.3
2007-2-4	16:00:00	-2.7
2007-2-4	17:00:00	-0.7
2007-2-4	18:00:00	46.3
2007-2-4	19:00:00	138.3
2007-2-4	20:00:00	222.3
2007-2-4	21:00:00	262.3
2007-2-4	22:00:00	268.3
2007-2-4	23:00:00	241.3
2007-2-5	0:00:00	196.3
2007-2-5	1:00:00	145.3
2007-2-5	2:00:00	95.3
2007-2-5	3:00:00	61.3
2007-2-5	4:00:00	43.3
2007-2-5	5:00:00	39.3
2007-2-5	6:00:00	71.3
2007-2-5	7:00:00	143.3
2007-2-5	8:00:00	220.3
2007-2-5	9:00:00	253.3
2007-2-5	10:00:00	246.3
2007-2-5	11:00:00	213.3
2007-2-5	12:00:00	161.3
2007-2-5	13:00:00	107.3
2007-2-5	14:00:00	64.3
2007-2-5	15:00:00	34.3
2007-2-5	16:00:00	18.3
2007-2-5	17:00:00	8.3
2007-2-5	18:00:00	33.3
2007-2-5	19:00:00	105.3
2007-2-5	20:00:00	201.3
2007-2-5	21:00:00	263.3
2007-2-5	22:00:00	284.3
2007-2-5	23:00:00	269.3
2007-2-6	0:00:00	233.3
2007-2-6	1:00:00	184.3
2007-2-6	2:00:00	137.3
2007-2-6	3:00:00	101.3
2007-2-6	4:00:00	73.3
2007-2-6	5:00:00	62.3
2007-2-6	6:00:00	78.3
2007-2-6	7:00:00	129.3
2007-2-6	8:00:00	207.3
2007-2-6	9:00:00	261.3
2007-2-6	10:00:00	274.3
2007-2-6	11:00:00	256.3
2007-2-6	12:00:00	211.3
2007-2-6	13:00:00	159.3
2007-2-6	14:00:00	111.3
2007-2-6	15:00:00	74.3
2007-2-6	16:00:00	48.3
2007-2-6	17:00:00	36.3
2007-2-6	18:00:00	38.3
2007-2-6	19:00:00	86.3
2007-2-6	20:00:00	165.3
2007-2-6	21:00:00	250.3
2007-2-6	22:00:00	281.3
2007-2-6	23:00:00	276.3
2007-2-7	0:00:00	249.3
2007-2-7	1:00:00	202.3
2007-2-7	2:00:00	154.3
2007-2-7	3:00:00	112.3
2007-2-7	4:00:00	82.3
2007-2-7	5:00:00	63.3
2007-2-7	6:00:00	57.3
2007-2-7	7:00:00	86.3
2007-2-7	8:00:00	156.3
2007-2-7	9:00:00	233.3
2007-2-7	10:00:00	267.3
2007-2-7	11:00:00	266.3
2007-2-7	12:00:00	237.3
2007-2-7	13:00:00	191.3
2007-2-7	14:00:00	145.3
2007-2-7	15:00:00	104.3
2007-2-7	16:00:00	71.3
2007-2-7	17:00:00	48.3
2007-2-7	18:00:00	33.3
2007-2-7	19:00:00	50.3
2007-2-7	20:00:00	124.3
2007-2-7	21:00:00	200.3
2007-2-7	22:00:00	260.3
2007-2-7	23:00:00	273.3
2007-2-8	0:00:00	262.3
2007-2-8	1:00:00	221.3
2007-2-8	2:00:00	180.3
2007-2-8	3:00:00	133.3
2007-2-8	4:00:00	98.3
2007-2-8	5:00:00	74.3
2007-2-8	6:00:00	68.3
2007-2-8	7:00:00	81.3
2007-2-8	8:00:00	123.3
2007-2-8	9:00:00	196.3
2007-2-8	10:00:00	255.3
2007-2-8	11:00:00	268.3
2007-2-8	12:00:00	257.3
2007-2-8	13:00:00	223.3
2007-2-8	14:00:00	173.3
2007-2-8	15:00:00	130.3
2007-2-8	16:00:00	95.3
2007-2-8	17:00:00	71.3
2007-2-8	18:00:00	58.3
2007-2-8	19:00:00	50.3
2007-2-8	20:00:00	92.3
2007-2-8	21:00:00	167.3
2007-2-8	22:00:00	228.3
2007-2-8	23:00:00	256.3
2007-2-9	0:00:00	256.3
2007-2-9	1:00:00	233.3
2007-2-9	2:00:00	188.3
2007-2-9	3:00:00	143.3
2007-2-9	4:00:00	107.3
2007-2-9	5:00:00	78.3
2007-2-9	6:00:00	68.3
2007-2-9	7:00:00	56.3
2007-2-9	8:00:00	71.3
2007-2-9	9:00:00	129.3
2007-2-9	10:00:00	193.3
2007-2-9	11:00:00	226.3
2007-2-9	12:00:00	236.3
2007-2-9	13:00:00	222.3
2007-2-9	14:00:00	188.3
2007-2-9	15:00:00	147.3
2007-2-9	16:00:00	111.3
2007-2-9	17:00:00	87.3
2007-2-9	18:00:00	69.3
2007-2-9	19:00:00	58.3
2007-2-9	20:00:00	71.3
2007-2-9	21:00:00	122.3
2007-2-9	22:00:00	185.3
2007-2-9	23:00:00	225.3
2007-2-10	0:00:00	240.3
2007-2-10	1:00:00	227.3
2007-2-10	2:00:00	197.3
2007-2-10	3:00:00	153.3
2007-2-10	4:00:00	109.3
2007-2-10	5:00:00	82.3
2007-2-10	6:00:00	63.3
2007-2-10	7:00:00	47.3
2007-2-10	8:00:00	44.3
2007-2-10	9:00:00	80.3
2007-2-10	10:00:00	142.3
2007-2-10	11:00:00	199.3
2007-2-10	12:00:00	231.3
2007-2-10	13:00:00	241.3
2007-2-10	14:00:00	229.3
2007-2-10	15:00:00	204.3
2007-2-10	16:00:00	173.3
2007-2-10	17:00:00	146.3
2007-2-10	18:00:00	126.3
2007-2-10	19:00:00	103.3
2007-2-10	20:00:00	103.3
2007-2-10	21:00:00	130.3
2007-2-10	22:00:00	176.3
2007-2-10	23:00:00	218.3
2007-2-11	0:00:00	240.3
2007-2-11	1:00:00	241.3
2007-2-11	2:00:00	213.3
2007-2-11	3:00:00	180.3
2007-2-11	4:00:00	136.3
2007-2-11	5:00:00	100.3
2007-2-11	6:00:00	66.3
2007-2-11	7:00:00	48.3
2007-2-11	8:00:00	33.3
2007-2-11	9:00:00	47.3
2007-2-11	10:00:00	82.3
2007-2-11	11:00:00	130.3
2007-2-11	12:00:00	179.3
2007-2-11	13:00:00	207.3
2007-2-11	14:00:00	212.3
2007-2-11	15:00:00	205.3
2007-2-11	16:00:00	177.3
2007-2-11	17:00:00	155.3
2007-2-11	18:00:00	128.3
2007-2-11	19:00:00	106.3
2007-2-11	20:00:00	99.3
2007-2-11	21:00:00	100.3
2007-2-11	22:00:00	124.3
2007-2-11	23:00:00	161.3
2007-2-12	0:00:00	192.3
2007-2-12	1:00:00	214.3
2007-2-12	2:00:00	218.3
2007-2-12	3:00:00	198.3
2007-2-12	4:00:00	165.3
2007-2-12	5:00:00	133.3
2007-2-12	6:00:00	101.3
2007-2-12	7:00:00	75.3
2007-2-12	8:00:00	58.3
2007-2-12	9:00:00	51.3
2007-2-12	10:00:00	59.3
2007-2-12	11:00:00	95.3
2007-2-12	12:00:00	140.3
2007-2-12	13:00:00	188.3
2007-2-12	14:00:00	216.3
2007-2-12	15:00:00	228.3
2007-2-12	16:00:00	226.3
2007-2-12	17:00:00	218.3
2007-2-12	18:00:00	195.3
2007-2-12	19:00:00	175.3
2007-2-12	20:00:00	162.3
2007-2-12	21:00:00	155.3
2007-2-12	22:00:00	165.3
2007-2-12	23:00:00	176.3
2007-2-13	0:00:00	203.3
2007-2-13	1:00:00	229.3
2007-2-13	2:00:00	246.3
2007-2-13	3:00:00	245.3
2007-2-13	4:00:00	231.3
2007-2-13	5:00:00	197.3
2007-2-13	6:00:00	163.3
2007-2-13	7:00:00	130.3
2007-2-13	8:00:00	102.3
2007-2-13	9:00:00	84.3
2007-2-13	10:00:00	72.3
2007-2-13	11:00:00	86.3
2007-2-13	12:00:00	110.3
2007-2-13	13:00:00	148.3
2007-2-13	14:00:00	194.3
2007-2-13	15:00:00	236.3
2007-2-13	16:00:00	254.3
2007-2-13	17:00:00	264.3
2007-2-13	18:00:00	254.3
2007-2-13	19:00:00	230.3
2007-2-13	20:00:00	202.3
2007-2-13	21:00:00	186.3
2007-2-13	22:00:00	169.3
2007-2-13	23:00:00	173.3
2007-2-14	0:00:00	189.3
2007-2-14	1:00:00	203.3
2007-2-14	2:00:00	225.3
2007-2-14	3:00:00	250.3
2007-2-14	4:00:00	254.3
2007-2-14	5:00:00	241.3
2007-2-14	6:00:00	223.3
2007-2-14	7:00:00	190.3
2007-2-14	8:00:00	151.3
2007-2-14	9:00:00	129.3
2007-2-14	10:00:00	115.3
2007-2-14	11:00:00	106.3
2007-2-14	12:00:00	112.3
2007-2-14	13:00:00	125.3
2007-2-14	14:00:00	147.3
2007-2-14	15:00:00	181.3
2007-2-14	16:00:00	210.3
2007-2-14	17:00:00	224.3
2007-2-14	18:00:00	231.3
2007-2-14	19:00:00	215.3
2007-2-14	20:00:00	188.3
2007-2-14	21:00:00	151.3
2007-2-14	22:00:00	125.3
2007-2-14	23:00:00	100.3
2007-2-15	0:00:00	86.3
2007-2-15	1:00:00	85.3
2007-2-15	2:00:00	96.3
2007-2-15	3:00:00	120.3
2007-2-15	4:00:00	142.3
2007-2-15	5:00:00	161.3
2007-2-15	6:00:00	166.3
2007-2-15	7:00:00	143.3
2007-2-15	8:00:00	109.3
2007-2-15	9:00:00	63.3
2007-2-15	10:00:00	29.3
2007-2-15	11:00:00	12.3
2007-2-15	12:00:00	2.3
2007-2-15	13:00:00	-5.7
2007-2-15	14:00:00	12.3
2007-2-15	15:00:00	53.3
2007-2-15	16:00:00	126.3
2007-2-15	17:00:00	185.3
2007-2-15	18:00:00	226.3
2007-2-15	19:00:00	235.3
2007-2-15	20:00:00	221.3
2007-2-15	21:00:00	201.3
2007-2-15	22:00:00	166.3
2007-2-15	23:00:00	136.3
2007-2-16	0:00:00	123.3
2007-2-16	1:00:00	116.3
2007-2-16	2:00:00	117.3
2007-2-16	3:00:00	127.3
2007-2-16	4:00:00	177.3
2007-2-16	5:00:00	225.3
2007-2-16	6:00:00	251.3
2007-2-16	7:00:00	247.3
2007-2-16	8:00:00	219.3
2007-2-16	9:00:00	175.3
2007-2-16	10:00:00	132.3
2007-2-16	11:00:00	95.3
2007-2-16	12:00:00	80.3
2007-2-16	13:00:00	72.3
2007-2-16	14:00:00	67.3
2007-2-16	15:00:00	82.3
2007-2-16	16:00:00	138.3
2007-2-16	17:00:00	222.3
2007-2-16	18:00:00	289.3
2007-2-16	19:00:00	319.3
2007-2-16	20:00:00	318.3
2007-2-16	21:00:00	290.3
2007-2-16	22:00:00	252.3
2007-2-16	23:00:00	210.3
2007-2-17	0:00:00	176.3
2007-2-17	1:00:00	158.3
2007-2-17	2:00:00	144.3
2007-2-17	3:00:00	142.3
2007-2-17	4:00:00	163.3
2007-2-17	5:00:00	226.3
2007-2-17	6:00:00	287.3
2007-2-17	7:00:00	312.3
2007-2-17	8:00:00	290.3
2007-2-17	9:00:00	244.3
2007-2-17	10:00:00	190.3
2007-2-17	11:00:00	136.3
2007-2-17	12:00:00	101.3
2007-2-17	13:00:00	77.3
2007-2-17	14:00:00	64.3
2007-2-17	15:00:00	60.3
2007-2-17	16:00:00	81.3
2007-2-17	17:00:00	169.3
2007-2-17	18:00:00	263.3
2007-2-17	19:00:00	324.3
2007-2-17	20:00:00	335.3
2007-2-17	21:00:00	311.3
2007-2-17	22:00:00	270.3
2007-2-17	23:00:00	205.3
2007-2-18	0:00:00	161.3
2007-2-18	1:00:00	136.3
2007-2-18	2:00:00	120.3
2007-2-18	3:00:00	109.3
2007-2-18	4:00:00	100.3
2007-2-18	5:00:00	151.3
2007-2-18	6:00:00	224.3
2007-2-18	7:00:00	287.3
2007-2-18	8:00:00	294.3
2007-2-18	9:00:00	259.3
2007-2-18	10:00:00	208.3
2007-2-18	11:00:00	145.3
2007-2-18	12:00:00	87.3
2007-2-18	13:00:00	57.3
2007-2-18	14:00:00	39.3
2007-2-18	15:00:00	33.3
2007-2-18	16:00:00	32.3
2007-2-18	17:00:00	67.3
2007-2-18	18:00:00	158.3
2007-2-18	19:00:00	254.3
2007-2-18	20:00:00	297.3
2007-2-18	21:00:00	299.3
2007-2-18	22:00:00	267.3
2007-2-18	23:00:00	218.3
2007-2-19	0:00:00	161.3
2007-2-19	1:00:00	122.3
2007-2-19	2:00:00	91.3
2007-2-19	3:00:00	77.3
2007-2-19	4:00:00	69.3
2007-2-19	5:00:00	78.3
2007-2-19	6:00:00	142.3
2007-2-19	7:00:00	237.3
2007-2-19	8:00:00	274.3
2007-2-19	9:00:00	273.3
2007-2-19	10:00:00	234.3
2007-2-19	11:00:00	168.3
2007-2-19	12:00:00	106.3
2007-2-19	13:00:00	61.3
2007-2-19	14:00:00	39.3
2007-2-19	15:00:00	28.3
2007-2-19	16:00:00	19.3
2007-2-19	17:00:00	14.3
2007-2-19	18:00:00	71.3
2007-2-19	19:00:00	185.3
2007-2-19	20:00:00	275.3
2007-2-19	21:00:00	304.3
2007-2-19	22:00:00	288.3
2007-2-19	23:00:00	242.3
2007-2-20	0:00:00	185.3
2007-2-20	1:00:00	131.3
2007-2-20	2:00:00	101.3
2007-2-20	3:00:00	84.3
2007-2-20	4:00:00	70.3
2007-2-20	5:00:00	65.3
2007-2-20	6:00:00	85.3
2007-2-20	7:00:00	182.3
2007-2-20	8:00:00	272.3
2007-2-20	9:00:00	302.3
2007-2-20	10:00:00	283.3
2007-2-20	11:00:00	233.3
2007-2-20	12:00:00	169.3
2007-2-20	13:00:00	109.3
2007-2-20	14:00:00	70.3
2007-2-20	15:00:00	51.3
2007-2-20	16:00:00	41.3
2007-2-20	17:00:00	37.3
2007-2-20	18:00:00	37.3
2007-2-20	19:00:00	133.3
2007-2-20	20:00:00	241.3
2007-2-20	21:00:00	304.3
2007-2-20	22:00:00	315.3
2007-2-20	23:00:00	283.3
2007-2-21	0:00:00	226.3
2007-2-21	1:00:00	165.3
2007-2-21	2:00:00	116.3
2007-2-21	3:00:00	87.3
2007-2-21	4:00:00	74.3
2007-2-21	5:00:00	67.3
2007-2-21	6:00:00	65.3
2007-2-21	7:00:00	116.3
2007-2-21	8:00:00	219.3
2007-2-21	9:00:00	292.3
2007-2-21	10:00:00	304.3
2007-2-21	11:00:00	277.3
2007-2-21	12:00:00	222.3
2007-2-21	13:00:00	157.3
2007-2-21	14:00:00	100.3
2007-2-21	15:00:00	69.3
2007-2-21	16:00:00	55.3
2007-2-21	17:00:00	46.3
2007-2-21	18:00:00	39.3
