# Supplementary material for: A method of constructing a dynamic chart depth model for coastal areas
Source: PeerJ. 2023 Jul 20;11:e15616. doi: 10.7717/peerj.15616 (PMC10363341; doi:10.7717/peerj.15616)
Supplement: Supplemental Information 1 [file peerj-11-15616-s001.zip › Raw data/Tide data/Measured tide data of Cheniushan station.txt]

2007-1-16	14:00:00	259.81
2007-1-16	15:00:00	327.75
2007-1-16	16:00:00	372.71
2007-1-16	17:00:00	385.69
2007-1-16	18:00:00	367.71
2007-1-16	19:00:00	323.75
2007-1-16	20:00:00	268.80
2007-1-16	21:00:00	219.84
2007-1-16	22:00:00	183.88
2007-1-16	23:00:00	171.89
2007-1-17	0:00:00	188.87
2007-1-17	1:00:00	231.83
2007-1-17	2:00:00	287.78
2007-1-17	3:00:00	337.74
2007-1-17	4:00:00	364.71
2007-1-17	5:00:00	355.72
2007-1-17	6:00:00	316.76
2007-1-17	7:00:00	258.81
2007-1-17	8:00:00	194.87
2007-1-17	9:00:00	138.92
2007-1-17	10:00:00	93.96
2007-1-17	11:00:00	75.97
2007-1-17	12:00:00	83.97
2007-1-17	13:00:00	126.93
2007-1-17	14:00:00	195.86
2007-1-17	15:00:00	272.80
2007-1-17	16:00:00	345.73
2007-1-17	17:00:00	391.69
2007-1-17	18:00:00	399.68
2007-1-17	19:00:00	369.71
2007-1-17	20:00:00	314.76
2007-1-17	21:00:00	253.81
2007-1-17	22:00:00	196.86
2007-1-17	23:00:00	159.90
2007-1-18	0:00:00	150.91
2007-1-18	1:00:00	175.88
2007-1-18	2:00:00	226.84
2007-1-18	3:00:00	295.77
2007-1-18	4:00:00	347.73
2007-1-18	5:00:00	373.70
2007-1-18	6:00:00	357.72
2007-1-18	7:00:00	309.76
2007-1-18	8:00:00	240.82
2007-1-18	9:00:00	170.89
2007-1-18	10:00:00	109.94
2007-1-18	11:00:00	65.98
2007-1-18	12:00:00	54.99
2007-1-18	13:00:00	73.97
2007-1-18	14:00:00	135.92
2007-1-18	15:00:00	219.84
2007-1-18	16:00:00	306.76
2007-1-18	17:00:00	377.70
2007-1-18	18:00:00	412.67
2007-1-18	19:00:00	403.68
2007-1-18	20:00:00	357.72
2007-1-18	21:00:00	295.77
2007-1-18	22:00:00	226.84
2007-1-18	23:00:00	168.89
2007-1-19	0:00:00	137.92
2007-1-19	1:00:00	140.91
2007-1-19	2:00:00	183.88
2007-1-19	3:00:00	254.81
2007-1-19	4:00:00	329.74
2007-1-19	5:00:00	384.69
2007-1-19	6:00:00	398.68
2007-1-19	7:00:00	364.71
2007-1-19	8:00:00	297.77
2007-1-19	9:00:00	219.84
2007-1-19	10:00:00	144.91
2007-1-19	11:00:00	80.97
2007-1-19	12:00:00	40.00
2007-1-19	13:00:00	38.01
2007-1-19	14:00:00	73.97
2007-1-19	15:00:00	149.91
2007-1-19	16:00:00	242.82
2007-1-19	17:00:00	338.74
2007-1-19	18:00:00	405.68
2007-1-19	19:00:00	429.65
2007-1-19	20:00:00	405.68
2007-1-19	21:00:00	347.73
2007-1-19	22:00:00	274.79
2007-1-19	23:00:00	201.86
2007-1-20	0:00:00	145.91
2007-1-20	1:00:00	121.93
2007-1-20	2:00:00	143.91
2007-1-20	3:00:00	203.86
2007-1-20	4:00:00	292.78
2007-1-20	5:00:00	373.70
2007-1-20	6:00:00	420.66
2007-1-20	7:00:00	419.66
2007-1-20	8:00:00	366.71
2007-1-20	9:00:00	289.78
2007-1-20	10:00:00	204.86
2007-1-20	11:00:00	124.93
2007-1-20	12:00:00	60.99
2007-1-20	13:00:00	32.01
2007-1-20	14:00:00	40.00
2007-1-20	15:00:00	94.96
2007-1-20	16:00:00	189.87
2007-1-20	17:00:00	290.78
2007-1-20	18:00:00	388.69
2007-1-20	19:00:00	442.64
2007-1-20	20:00:00	444.64
2007-1-20	21:00:00	398.68
2007-1-20	22:00:00	324.75
2007-1-20	23:00:00	243.82
2007-1-21	0:00:00	169.89
2007-1-21	1:00:00	118.93
2007-1-21	2:00:00	108.94
2007-1-21	3:00:00	143.91
2007-1-21	4:00:00	219.84
2007-1-21	5:00:00	310.76
2007-1-21	6:00:00	389.69
2007-1-21	7:00:00	425.66
2007-1-21	8:00:00	408.67
2007-1-21	9:00:00	344.73
2007-1-21	10:00:00	257.81
2007-1-21	11:00:00	169.89
2007-1-21	12:00:00	91.96
2007-1-21	13:00:00	39.01
2007-1-21	14:00:00	17.03
2007-1-21	15:00:00	41.00
2007-1-21	16:00:00	107.94
2007-1-21	17:00:00	214.85
2007-1-21	18:00:00	322.75
2007-1-21	19:00:00	409.67
2007-1-21	20:00:00	449.64
2007-1-21	21:00:00	432.65
2007-1-21	22:00:00	373.70
2007-1-21	23:00:00	297.77
2007-1-22	0:00:00	214.85
2007-1-22	1:00:00	148.91
2007-1-22	2:00:00	112.94
2007-1-22	3:00:00	125.93
2007-1-22	4:00:00	178.88
2007-1-22	5:00:00	266.80
2007-1-22	6:00:00	362.71
2007-1-22	7:00:00	426.66
2007-1-22	8:00:00	441.64
2007-1-22	9:00:00	398.68
2007-1-22	10:00:00	320.75
2007-1-22	11:00:00	233.83
2007-1-22	12:00:00	141.91
2007-1-22	13:00:00	71.98
2007-1-22	14:00:00	24.02
2007-1-22	15:00:00	22.02
2007-1-22	16:00:00	59.99
2007-1-22	17:00:00	144.91
2007-1-22	18:00:00	250.82
2007-1-22	19:00:00	351.72
2007-1-22	20:00:00	419.66
2007-1-22	21:00:00	435.65
2007-1-22	22:00:00	395.68
2007-1-22	23:00:00	322.75
2007-1-23	0:00:00	236.83
2007-1-23	1:00:00	155.90
2007-1-23	2:00:00	98.95
2007-1-23	3:00:00	77.97
2007-1-23	4:00:00	97.95
2007-1-23	5:00:00	165.89
2007-1-23	6:00:00	263.80
2007-1-23	7:00:00	356.72
2007-1-23	8:00:00	413.67
2007-1-23	9:00:00	421.66
2007-1-23	10:00:00	376.70
2007-1-23	11:00:00	302.77
2007-1-23	12:00:00	215.85
2007-1-23	13:00:00	133.92
2007-1-23	14:00:00	67.98
2007-1-23	15:00:00	32.01
2007-1-23	16:00:00	38.01
2007-1-23	17:00:00	86.96
2007-1-23	18:00:00	181.88
2007-1-23	19:00:00	284.78
2007-1-23	20:00:00	376.70
2007-1-23	21:00:00	425.66
2007-1-23	22:00:00	421.66
2007-1-23	23:00:00	372.71
2007-1-24	0:00:00	299.77
2007-1-24	1:00:00	215.85
2007-1-24	2:00:00	141.91
2007-1-24	3:00:00	91.96
2007-1-24	4:00:00	78.97
2007-1-24	5:00:00	108.94
2007-1-24	6:00:00	185.87
2007-1-24	7:00:00	281.79
2007-1-24	8:00:00	367.71
2007-1-24	9:00:00	415.67
2007-1-24	10:00:00	411.67
2007-1-24	11:00:00	359.72
2007-1-24	12:00:00	284.78
2007-1-24	13:00:00	199.86
2007-1-24	14:00:00	122.93
2007-1-24	15:00:00	67.98
2007-1-24	16:00:00	45.00
2007-1-24	17:00:00	60.99
2007-1-24	18:00:00	120.93
2007-1-24	19:00:00	213.85
2007-1-24	20:00:00	308.76
2007-1-24	21:00:00	387.69
2007-1-24	22:00:00	420.66
2007-1-24	23:00:00	404.68
2007-1-25	0:00:00	348.73
2007-1-25	1:00:00	269.80
2007-1-25	2:00:00	190.87
2007-1-25	3:00:00	120.93
2007-1-25	4:00:00	77.97
2007-1-25	5:00:00	71.98
2007-1-25	6:00:00	111.94
2007-1-25	7:00:00	188.87
2007-1-25	8:00:00	278.79
2007-1-25	9:00:00	354.72
2007-1-25	10:00:00	395.68
2007-1-25	11:00:00	387.69
2007-1-25	12:00:00	334.74
2007-1-25	13:00:00	262.80
2007-1-25	14:00:00	188.87
2007-1-25	15:00:00	118.93
2007-1-25	16:00:00	74.97
2007-1-25	17:00:00	63.98
2007-1-25	18:00:00	91.96
2007-1-25	19:00:00	158.90
2007-1-25	20:00:00	247.82
2007-1-25	21:00:00	329.74
2007-1-25	22:00:00	388.69
2007-1-25	23:00:00	403.68
2007-1-26	0:00:00	373.70
2007-1-26	1:00:00	316.76
2007-1-26	2:00:00	246.82
2007-1-26	3:00:00	173.88
2007-1-26	4:00:00	114.94
2007-1-26	5:00:00	73.97
2007-1-26	6:00:00	74.97
2007-1-26	7:00:00	108.94
2007-1-26	8:00:00	175.88
2007-1-26	9:00:00	252.81
2007-1-26	10:00:00	319.75
2007-1-26	11:00:00	357.72
2007-1-26	12:00:00	353.72
2007-1-26	13:00:00	313.76
2007-1-26	14:00:00	257.81
2007-1-26	15:00:00	193.87
2007-1-26	16:00:00	139.91
2007-1-26	17:00:00	103.95
2007-1-26	18:00:00	101.95
2007-1-26	19:00:00	134.92
2007-1-26	20:00:00	199.86
2007-1-26	21:00:00	274.79
2007-1-26	22:00:00	337.74
2007-1-26	23:00:00	379.70
2007-1-27	0:00:00	376.70
2007-1-27	1:00:00	341.73
2007-1-27	2:00:00	283.79
2007-1-27	3:00:00	217.84
2007-1-27	4:00:00	150.91
2007-1-27	5:00:00	95.95
2007-1-27	6:00:00	64.98
2007-1-27	7:00:00	60.99
2007-1-27	8:00:00	91.96
2007-1-27	9:00:00	156.90
2007-1-27	10:00:00	231.83
2007-1-27	11:00:00	298.77
2007-1-27	12:00:00	343.73
2007-1-27	13:00:00	351.72
2007-1-27	14:00:00	325.75
2007-1-27	15:00:00	278.79
2007-1-27	16:00:00	223.84
2007-1-27	17:00:00	170.89
2007-1-27	18:00:00	134.92
2007-1-27	19:00:00	124.93
2007-1-27	20:00:00	147.91
2007-1-27	21:00:00	193.87
2007-1-27	22:00:00	252.81
2007-1-27	23:00:00	304.77
2007-1-28	0:00:00	338.74
2007-1-28	1:00:00	337.74
2007-1-28	2:00:00	313.76
2007-1-28	3:00:00	269.80
2007-1-28	4:00:00	215.85
2007-1-28	5:00:00	161.90
2007-1-28	6:00:00	112.94
2007-1-28	7:00:00	84.96
2007-1-28	8:00:00	78.97
2007-1-28	9:00:00	99.95
2007-1-28	10:00:00	152.90
2007-1-28	11:00:00	218.84
2007-1-28	12:00:00	283.79
2007-1-28	13:00:00	334.74
2007-1-28	14:00:00	358.72
2007-1-28	15:00:00	352.72
2007-1-28	16:00:00	319.75
2007-1-28	17:00:00	273.79
2007-1-28	18:00:00	222.84
2007-1-28	19:00:00	183.88
2007-1-28	20:00:00	164.89
2007-1-28	21:00:00	170.89
2007-1-28	22:00:00	201.86
2007-1-28	23:00:00	251.81
2007-1-29	0:00:00	301.77
2007-1-29	1:00:00	336.74
2007-1-29	2:00:00	347.73
2007-1-29	3:00:00	328.74
2007-1-29	4:00:00	287.78
2007-1-29	5:00:00	229.83
2007-1-29	6:00:00	175.88
2007-1-29	7:00:00	128.92
2007-1-29	8:00:00	92.96
2007-1-29	9:00:00	71.98
2007-1-29	10:00:00	82.97
2007-1-29	11:00:00	130.92
2007-1-29	12:00:00	180.88
2007-1-29	13:00:00	250.82
2007-1-29	14:00:00	315.76
2007-1-29	15:00:00	355.72
2007-1-29	16:00:00	363.71
2007-1-29	17:00:00	339.73
2007-1-29	18:00:00	294.78
2007-1-29	19:00:00	244.82
2007-1-29	20:00:00	198.86
2007-1-29	21:00:00	172.89
2007-1-29	22:00:00	171.89
2007-1-29	23:00:00	197.86
2007-1-30	0:00:00	249.82
2007-1-30	1:00:00	302.77
2007-1-30	2:00:00	347.73
2007-1-30	3:00:00	366.71
2007-1-30	4:00:00	351.72
2007-1-30	5:00:00	311.76
2007-1-30	6:00:00	256.81
2007-1-30	7:00:00	200.86
2007-1-30	8:00:00	145.91
2007-1-30	9:00:00	108.94
2007-1-30	10:00:00	95.95
2007-1-30	11:00:00	105.95
2007-1-30	12:00:00	148.91
2007-1-30	13:00:00	213.85
2007-1-30	14:00:00	284.78
2007-1-30	15:00:00	347.73
2007-1-30	16:00:00	382.70
2007-1-30	17:00:00	383.70
2007-1-30	18:00:00	351.72
2007-1-30	19:00:00	302.77
2007-1-30	20:00:00	243.82
2007-1-30	21:00:00	194.87
2007-1-30	22:00:00	160.90
2007-1-30	23:00:00	150.91
2007-1-31	0:00:00	170.89
2007-1-31	1:00:00	216.85
2007-1-31	2:00:00	272.80
2007-1-31	3:00:00	321.75
2007-1-31	4:00:00	348.73
2007-1-31	5:00:00	334.74
2007-1-31	6:00:00	292.78
2007-1-31	7:00:00	230.83
2007-1-31	8:00:00	163.89
2007-1-31	9:00:00	102.95
2007-1-31	10:00:00	54.99
2007-1-31	11:00:00	38.01
2007-1-31	12:00:00	46.00
2007-1-31	13:00:00	88.96
2007-1-31	14:00:00	164.89
2007-1-31	15:00:00	248.82
2007-1-31	16:00:00	330.74
2007-1-31	17:00:00	379.70
2007-1-31	18:00:00	393.69
2007-1-31	19:00:00	368.71
2007-1-31	20:00:00	315.76
2007-1-31	21:00:00	258.81
2007-1-31	22:00:00	201.86
2007-1-31	23:00:00	156.90
2007-2-1	0:00:00	141.91
2007-2-1	1:00:00	167.89
2007-2-1	2:00:00	226.84
2007-2-1	3:00:00	296.77
2007-2-1	4:00:00	355.72
2007-2-1	5:00:00	380.70
2007-2-1	6:00:00	361.72
2007-2-1	7:00:00	305.77
2007-2-1	8:00:00	232.83
2007-2-1	9:00:00	157.90
2007-2-1	10:00:00	89.96
2007-2-1	11:00:00	40.00
2007-2-1	12:00:00	20.02
2007-2-1	13:00:00	30.01
2007-2-1	14:00:00	83.97
2007-2-1	15:00:00	169.89
2007-2-1	16:00:00	259.81
2007-2-1	17:00:00	342.73
2007-2-1	18:00:00	384.69
2007-2-1	19:00:00	381.70
2007-2-1	20:00:00	340.73
2007-2-1	21:00:00	278.79
2007-2-1	22:00:00	213.85
2007-2-1	23:00:00	155.90
2007-2-2	0:00:00	122.93
2007-2-2	1:00:00	121.93
2007-2-2	2:00:00	156.90
2007-2-2	3:00:00	222.84
2007-2-2	4:00:00	299.77
2007-2-2	5:00:00	355.72
2007-2-2	6:00:00	374.70
2007-2-2	7:00:00	346.73
2007-2-2	8:00:00	281.79
2007-2-2	9:00:00	203.86
2007-2-2	10:00:00	125.93
2007-2-2	11:00:00	65.98
2007-2-2	12:00:00	19.02
2007-2-2	13:00:00	13.03
2007-2-2	14:00:00	34.01
2007-2-2	15:00:00	98.95
2007-2-2	16:00:00	190.87
2007-2-2	17:00:00	281.79
2007-2-2	18:00:00	349.73
2007-2-2	19:00:00	373.70
2007-2-2	20:00:00	353.72
2007-2-2	21:00:00	300.77
2007-2-2	22:00:00	222.84
2007-2-2	23:00:00	154.90
2007-2-3	0:00:00	103.95
2007-2-3	1:00:00	74.97
2007-2-3	2:00:00	94.96
2007-2-3	3:00:00	152.90
2007-2-3	4:00:00	229.83
2007-2-3	5:00:00	304.77
2007-2-3	6:00:00	358.72
2007-2-3	7:00:00	369.71
2007-2-3	8:00:00	327.75
2007-2-3	9:00:00	258.81
2007-2-3	10:00:00	180.88
2007-2-3	11:00:00	109.94
2007-2-3	12:00:00	52.99
2007-2-3	13:00:00	27.02
2007-2-3	14:00:00	33.01
2007-2-3	15:00:00	88.96
2007-2-3	16:00:00	181.88
2007-2-3	17:00:00	277.79
2007-2-3	18:00:00	374.70
2007-2-3	19:00:00	425.66
2007-2-3	20:00:00	427.66
2007-2-3	21:00:00	381.70
2007-2-3	22:00:00	312.76
2007-2-3	23:00:00	232.83
2007-2-4	0:00:00	162.89
2007-2-4	1:00:00	116.94
2007-2-4	2:00:00	105.95
2007-2-4	3:00:00	137.92
2007-2-4	4:00:00	208.85
2007-2-4	5:00:00	300.77
2007-2-4	6:00:00	373.70
2007-2-4	7:00:00	412.67
2007-2-4	8:00:00	398.68
2007-2-4	9:00:00	338.74
2007-2-4	10:00:00	258.81
2007-2-4	11:00:00	173.88
2007-2-4	12:00:00	96.95
2007-2-4	13:00:00	48.00
2007-2-4	14:00:00	28.02
2007-2-4	15:00:00	50.00
2007-2-4	16:00:00	120.93
2007-2-4	17:00:00	216.85
2007-2-4	18:00:00	313.76
2007-2-4	19:00:00	391.69
2007-2-4	20:00:00	418.66
2007-2-4	21:00:00	399.68
2007-2-4	22:00:00	339.73
2007-2-4	23:00:00	263.80
2007-2-5	0:00:00	185.87
2007-2-5	1:00:00	125.93
2007-2-5	2:00:00	93.96
2007-2-5	3:00:00	101.95
2007-2-5	4:00:00	159.90
2007-2-5	5:00:00	243.82
2007-2-5	6:00:00	329.74
2007-2-5	7:00:00	390.69
2007-2-5	8:00:00	407.67
2007-2-5	9:00:00	373.70
2007-2-5	10:00:00	305.77
2007-2-5	11:00:00	227.84
2007-2-5	12:00:00	150.91
2007-2-5	13:00:00	84.96
2007-2-5	14:00:00	51.99
2007-2-5	15:00:00	54.99
2007-2-5	16:00:00	99.95
2007-2-5	17:00:00	186.87
2007-2-5	18:00:00	284.78
2007-2-5	19:00:00	373.70
2007-2-5	20:00:00	421.66
2007-2-5	21:00:00	423.66
2007-2-5	22:00:00	379.70
2007-2-5	23:00:00	308.76
2007-2-6	0:00:00	233.83
2007-2-6	1:00:00	162.89
2007-2-6	2:00:00	116.94
2007-2-6	3:00:00	106.94
2007-2-6	4:00:00	141.91
2007-2-6	5:00:00	215.85
2007-2-6	6:00:00	304.77
2007-2-6	7:00:00	381.70
2007-2-6	8:00:00	420.66
2007-2-6	9:00:00	411.67
2007-2-6	10:00:00	361.72
2007-2-6	11:00:00	290.78
2007-2-6	12:00:00	213.85
2007-2-6	13:00:00	143.91
2007-2-6	14:00:00	92.96
2007-2-6	15:00:00	74.97
2007-2-6	16:00:00	97.95
2007-2-6	17:00:00	157.90
2007-2-6	18:00:00	247.82
2007-2-6	19:00:00	335.74
2007-2-6	20:00:00	401.68
2007-2-6	21:00:00	420.66
2007-2-6	22:00:00	394.69
2007-2-6	23:00:00	335.74
2007-2-7	0:00:00	262.80
2007-2-7	1:00:00	190.87
2007-2-7	2:00:00	134.92
2007-2-7	3:00:00	106.94
2007-2-7	4:00:00	118.93
2007-2-7	5:00:00	169.89
2007-2-7	6:00:00	247.82
2007-2-7	7:00:00	328.74
2007-2-7	8:00:00	389.69
2007-2-7	9:00:00	410.67
2007-2-7	10:00:00	383.70
2007-2-7	11:00:00	327.75
2007-2-7	12:00:00	255.81
2007-2-7	13:00:00	183.88
2007-2-7	14:00:00	123.93
2007-2-7	15:00:00	86.96
2007-2-7	16:00:00	90.96
2007-2-7	17:00:00	128.92
2007-2-7	18:00:00	199.86
2007-2-7	19:00:00	288.78
2007-2-7	20:00:00	359.72
2007-2-7	21:00:00	403.68
2007-2-7	22:00:00	400.68
2007-2-7	23:00:00	360.72
2007-2-8	0:00:00	296.77
2007-2-8	1:00:00	222.84
2007-2-8	2:00:00	159.90
2007-2-8	3:00:00	118.93
2007-2-8	4:00:00	110.94
2007-2-8	5:00:00	141.91
2007-2-8	6:00:00	202.86
2007-2-8	7:00:00	282.79
2007-2-8	8:00:00	348.73
2007-2-8	9:00:00	391.69
2007-2-8	10:00:00	391.69
2007-2-8	11:00:00	353.72
2007-2-8	12:00:00	293.78
2007-2-8	13:00:00	224.84
2007-2-8	14:00:00	163.89
2007-2-8	15:00:00	115.94
2007-2-8	16:00:00	97.95
2007-2-8	17:00:00	114.94
2007-2-8	18:00:00	168.89
2007-2-8	19:00:00	242.82
2007-2-8	20:00:00	312.76
2007-2-8	21:00:00	370.71
2007-2-8	22:00:00	388.69
2007-2-8	23:00:00	365.71
2007-2-9	0:00:00	315.76
2007-2-9	1:00:00	248.82
2007-2-9	2:00:00	182.88
2007-2-9	3:00:00	127.93
2007-2-9	4:00:00	99.95
2007-2-9	5:00:00	101.95
2007-2-9	6:00:00	137.92
2007-2-9	7:00:00	201.86
2007-2-9	8:00:00	272.80
2007-2-9	9:00:00	330.74
2007-2-9	10:00:00	358.72
2007-2-9	11:00:00	350.73
2007-2-9	12:00:00	309.76
2007-2-9	13:00:00	251.81
2007-2-9	14:00:00	192.87
2007-2-9	15:00:00	138.92
2007-2-9	16:00:00	107.94
2007-2-9	17:00:00	107.94
2007-2-9	18:00:00	136.92
2007-2-9	19:00:00	195.86
2007-2-9	20:00:00	262.80
2007-2-9	21:00:00	321.75
2007-2-9	22:00:00	357.72
2007-2-9	23:00:00	357.72
2007-2-10	0:00:00	326.75
2007-2-10	1:00:00	272.80
2007-2-10	2:00:00	211.85
2007-2-10	3:00:00	150.91
2007-2-10	4:00:00	104.95
2007-2-10	5:00:00	84.96
2007-2-10	6:00:00	92.96
2007-2-10	7:00:00	130.92
2007-2-10	8:00:00	188.87
2007-2-10	9:00:00	254.81
2007-2-10	10:00:00	307.76
2007-2-10	11:00:00	334.74
2007-2-10	12:00:00	332.74
2007-2-10	13:00:00	304.77
2007-2-10	14:00:00	263.80
2007-2-10	15:00:00	220.84
2007-2-10	16:00:00	182.88
2007-2-10	17:00:00	152.38
2007-2-10	18:00:00	150.66
2007-2-10	19:00:00	174.79
2007-2-10	20:00:00	226.51
2007-2-10	21:00:00	284.27
2007-2-10	22:00:00	329.96
2007-2-10	23:00:00	350.65
2007-2-11	0:00:00	337.72
2007-2-11	1:00:00	304.10
2007-2-11	2:00:00	257.55
2007-2-11	3:00:00	207.55
2007-2-11	4:00:00	154.97
2007-2-11	5:00:00	114.45
2007-2-11	6:00:00	92.90
2007-2-11	7:00:00	98.07
2007-2-11	8:00:00	123.07
2007-2-11	9:00:00	174.79
2007-2-11	10:00:00	234.27
2007-2-11	11:00:00	286.86
2007-2-11	12:00:00	313.76
2007-2-11	13:00:00	310.76
2007-2-11	14:00:00	284.78
2007-2-11	15:00:00	244.82
2007-2-11	16:00:00	203.86
2007-2-11	17:00:00	171.89
2007-2-11	18:00:00	158.90
2007-2-11	19:00:00	169.89
2007-2-11	20:00:00	199.86
2007-2-11	21:00:00	239.82
2007-2-11	22:00:00	285.78
2007-2-11	23:00:00	316.76
2007-2-12	0:00:00	325.75
2007-2-12	1:00:00	313.76
2007-2-12	2:00:00	279.79
2007-2-12	3:00:00	238.83
2007-2-12	4:00:00	195.86
2007-2-12	5:00:00	158.90
2007-2-12	6:00:00	128.92
2007-2-12	7:00:00	120.93
2007-2-12	8:00:00	129.92
2007-2-12	9:00:00	157.90
2007-2-12	10:00:00	199.86
2007-2-12	11:00:00	248.82
2007-2-12	12:00:00	294.78
2007-2-12	13:00:00	327.75
2007-2-12	14:00:00	334.74
2007-2-12	15:00:00	319.75
2007-2-12	16:00:00	292.78
2007-2-12	17:00:00	257.81
2007-2-12	18:00:00	226.84
2007-2-12	19:00:00	215.85
2007-2-12	20:00:00	220.84
2007-2-12	21:00:00	241.82
2007-2-12	22:00:00	276.79
2007-2-12	23:00:00	313.76
2007-2-13	0:00:00	345.73
2007-2-13	1:00:00	357.72
2007-2-13	2:00:00	351.72
2007-2-13	3:00:00	320.75
2007-2-13	4:00:00	281.79
2007-2-13	5:00:00	230.83
2007-2-13	6:00:00	188.87
2007-2-13	7:00:00	153.90
2007-2-13	8:00:00	135.92
2007-2-13	9:00:00	133.92
2007-2-13	10:00:00	156.90
2007-2-13	11:00:00	198.86
2007-2-13	12:00:00	258.81
2007-2-13	13:00:00	311.76
2007-2-13	14:00:00	354.72
2007-2-13	15:00:00	372.71
2007-2-13	16:00:00	364.71
2007-2-13	17:00:00	336.74
2007-2-13	18:00:00	299.77
2007-2-13	19:00:00	258.81
2007-2-13	20:00:00	229.83
2007-2-13	21:00:00	220.84
2007-2-13	22:00:00	228.83
2007-2-13	23:00:00	256.81
2007-2-14	0:00:00	297.77
2007-2-14	1:00:00	331.74
2007-2-14	2:00:00	349.73
2007-2-14	3:00:00	342.73
2007-2-14	4:00:00	312.76
2007-2-14	5:00:00	267.80
2007-2-14	6:00:00	228.83
2007-2-14	7:00:00	191.87
2007-2-14	8:00:00	162.89
2007-2-14	9:00:00	150.91
2007-2-14	10:00:00	153.90
2007-2-14	11:00:00	174.88
2007-2-14	12:00:00	216.85
2007-2-14	13:00:00	261.81
2007-2-14	14:00:00	310.76
2007-2-14	15:00:00	342.73
2007-2-14	16:00:00	346.73
2007-2-14	17:00:00	330.74
2007-2-14	18:00:00	288.78
2007-2-14	19:00:00	239.82
2007-2-14	20:00:00	195.86
2007-2-14	21:00:00	162.89
2007-2-14	22:00:00	139.91
2007-2-14	23:00:00	146.91
2007-2-15	0:00:00	169.89
2007-2-15	1:00:00	212.85
2007-2-15	2:00:00	257.81
2007-2-15	3:00:00	288.78
2007-2-15	4:00:00	295.77
2007-2-15	5:00:00	272.80
2007-2-15	6:00:00	217.84
2007-2-15	7:00:00	161.90
2007-2-15	8:00:00	100.95
