# Supplementary material for: A method of constructing a dynamic chart depth model for coastal areas
Source: PeerJ. 2023 Jul 20;11:e15616. doi: 10.7717/peerj.15616 (PMC10363341; doi:10.7717/peerj.15616)
Supplement: Supplemental Information 1 [file peerj-11-15616-s001.zip › Raw data/Tide data/Measured tide data of Lanshangang station.txt]

2007-1-16	14:00:00	313.536
2007-1-16	15:00:00	390.980
2007-1-16	16:00:00	437.054
2007-1-16	17:00:00	443.916
2007-1-16	18:00:00	415.488
2007-1-16	19:00:00	364.512
2007-1-16	20:00:00	298.832
2007-1-16	21:00:00	240.014
2007-1-16	22:00:00	198.841
2007-1-16	23:00:00	189.038
2007-1-17	0:00:00	212.566
2007-1-17	1:00:00	265.502
2007-1-17	2:00:00	336.083
2007-1-17	3:00:00	395.882
2007-1-17	4:00:00	424.310
2007-1-17	5:00:00	407.645
2007-1-17	6:00:00	357.650
2007-1-17	7:00:00	291.970
2007-1-17	8:00:00	222.369
2007-1-17	9:00:00	159.629
2007-1-17	10:00:00	110.614
2007-1-17	11:00:00	88.067
2007-1-17	12:00:00	99.831
2007-1-17	13:00:00	151.787
2007-1-17	14:00:00	236.093
2007-1-17	15:00:00	331.182
2007-1-17	16:00:00	411.566
2007-1-17	17:00:00	456.660
2007-1-17	18:00:00	455.680
2007-1-17	19:00:00	415.488
2007-1-17	20:00:00	351.768
2007-1-17	21:00:00	279.226
2007-1-17	22:00:00	213.546
2007-1-17	23:00:00	172.373
2007-1-18	0:00:00	162.570
2007-1-18	1:00:00	193.940
2007-1-18	2:00:00	262.561
2007-1-18	3:00:00	345.886
2007-1-18	4:00:00	416.468
2007-1-18	5:00:00	435.094
2007-1-18	6:00:00	406.665
2007-1-18	7:00:00	348.827
2007-1-18	8:00:00	273.344
2007-1-18	9:00:00	192.960
2007-1-18	10:00:00	118.432
2007-1-18	11:00:00	68.335
2007-1-18	12:00:00	53.190
2007-1-18	13:00:00	79.986
2007-1-18	14:00:00	152.219
2007-1-18	15:00:00	254.743
2007-1-18	16:00:00	357.268
2007-1-18	17:00:00	441.151
2007-1-18	18:00:00	480.763
2007-1-18	19:00:00	471.443
2007-1-18	20:00:00	417.850
2007-1-18	21:00:00	344.452
2007-1-18	22:00:00	261.734
2007-1-18	23:00:00	191.831
2007-1-19	0:00:00	155.714
2007-1-19	1:00:00	158.044
2007-1-19	2:00:00	209.306
2007-1-19	3:00:00	294.355
2007-1-19	4:00:00	382.899
2007-1-19	5:00:00	448.142
2007-1-19	6:00:00	465.600
2007-1-19	7:00:00	426.006
2007-1-19	8:00:00	344.452
2007-1-19	9:00:00	251.248
2007-1-19	10:00:00	161.539
2007-1-19	11:00:00	86.976
2007-1-19	12:00:00	41.539
2007-1-19	13:00:00	36.600
2007-1-19	14:00:00	79.986
2007-1-19	15:00:00	172.025
2007-1-19	16:00:00	281.539
2007-1-19	17:00:00	393.384
2007-1-19	18:00:00	474.938
2007-1-19	19:00:00	502.899
2007-1-19	20:00:00	474.938
2007-1-19	21:00:00	407.365
2007-1-19	22:00:00	318.821
2007-1-19	23:00:00	231.442
2007-1-20	0:00:00	165.034
2007-1-20	1:00:00	137.073
2007-1-20	2:00:00	161.539
2007-1-20	3:00:00	232.607
2007-1-20	4:00:00	339.792
2007-1-20	5:00:00	435.326
2007-1-20	6:00:00	492.414
2007-1-20	7:00:00	491.249
2007-1-20	8:00:00	428.336
2007-1-20	9:00:00	335.132
2007-1-20	10:00:00	233.772
2007-1-20	11:00:00	140.568
2007-1-20	12:00:00	64.840
2007-1-20	13:00:00	27.600
2007-1-20	14:00:00	41.539
2007-1-20	15:00:00	103.287
2007-1-20	16:00:00	216.297
2007-1-20	17:00:00	336.297
2007-1-20	18:00:00	453.967
2007-1-20	19:00:00	516.880
2007-1-20	20:00:00	521.540
2007-1-20	21:00:00	465.617
2007-1-20	22:00:00	379.404
2007-1-20	23:00:00	282.705
2007-1-21	0:00:00	192.996
2007-1-21	1:00:00	134.743
2007-1-21	2:00:00	119.597
2007-1-21	3:00:00	162.704
2007-1-21	4:00:00	252.413
2007-1-21	5:00:00	363.093
2007-1-21	6:00:00	453.967
2007-1-21	7:00:00	498.239
2007-1-21	8:00:00	477.268
2007-1-21	9:00:00	401.540
2007-1-21	10:00:00	297.850
2007-1-21	11:00:00	194.161
2007-1-21	12:00:00	102.122
2007-1-21	13:00:00	38.044
2007-1-21	14:00:00	13.578
2007-1-21	15:00:00	40.374
2007-1-21	16:00:00	120.762
2007-1-21	17:00:00	248.918
2007-1-21	18:00:00	375.909
2007-1-21	19:00:00	479.598
2007-1-21	20:00:00	528.530
2007-1-21	21:00:00	508.724
2007-1-21	22:00:00	437.656
2007-1-21	23:00:00	345.617
2007-1-22	0:00:00	247.753
2007-1-22	1:00:00	169.695
2007-1-22	2:00:00	130.083
2007-1-22	3:00:00	138.238
2007-1-22	4:00:00	205.811
2007-1-22	5:00:00	309.501
2007-1-22	6:00:00	434.600
2007-1-22	7:00:00	509.600
2007-1-22	8:00:00	510.600
2007-1-22	9:00:00	453.600
2007-1-22	10:00:00	367.600
2007-1-22	11:00:00	268.600
2007-1-22	12:00:00	169.600
2007-1-22	13:00:00	85.704
2007-1-22	14:00:00	30.924
2007-1-22	15:00:00	21.960
2007-1-22	16:00:00	69.768
2007-1-22	17:00:00	179.328
2007-1-22	18:00:00	316.776
2007-1-22	19:00:00	435.300
2007-1-22	20:00:00	504.024
2007-1-22	21:00:00	503.028
2007-1-22	22:00:00	453.228
2007-1-22	23:00:00	364.584
2007-1-23	0:00:00	263.988
2007-1-23	1:00:00	173.352
2007-1-23	2:00:00	107.616
2007-1-23	3:00:00	79.728
2007-1-23	4:00:00	107.616
2007-1-23	5:00:00	191.280
2007-1-23	6:00:00	318.768
2007-1-23	7:00:00	437.292
2007-1-23	8:00:00	500.040
2007-1-23	9:00:00	488.088
2007-1-23	10:00:00	429.324
2007-1-23	11:00:00	340.680
2007-1-23	12:00:00	243.072
2007-1-23	13:00:00	154.428
2007-1-23	14:00:00	81.720
2007-1-23	15:00:00	37.896
2007-1-23	16:00:00	39.888
2007-1-23	17:00:00	103.632
2007-1-23	18:00:00	222.156
2007-1-23	19:00:00	359.604
2007-1-23	20:00:00	462.192
2007-1-23	21:00:00	506.016
2007-1-23	22:00:00	485.100
2007-1-23	23:00:00	424.344
2007-1-24	0:00:00	333.708
2007-1-24	1:00:00	244.068
2007-1-24	2:00:00	159.408
2007-1-24	3:00:00	100.644
2007-1-24	4:00:00	80.724
2007-1-24	5:00:00	121.560
2007-1-24	6:00:00	217.176
2007-1-24	7:00:00	343.668
2007-1-24	8:00:00	448.248
2007-1-24	9:00:00	496.056
2007-1-24	10:00:00	475.140
2007-1-24	11:00:00	409.404
2007-1-24	12:00:00	321.756
2007-1-24	13:00:00	227.136
2007-1-24	14:00:00	142.476
2007-1-24	15:00:00	78.732
2007-1-24	16:00:00	48.852
2007-1-24	17:00:00	69.768
2007-1-24	18:00:00	143.472
2007-1-24	19:00:00	263.988
2007-1-24	20:00:00	383.508
2007-1-24	21:00:00	469.164
2007-1-24	22:00:00	495.060
2007-1-24	23:00:00	465.180
2007-1-25	0:00:00	395.460
2007-1-25	1:00:00	304.824
2007-1-25	2:00:00	215.184
2007-1-25	3:00:00	136.500
2007-1-25	4:00:00	83.712
2007-1-25	5:00:00	77.736
2007-1-25	6:00:00	126.540
2007-1-25	7:00:00	226.140
2007-1-25	8:00:00	344.664
2007-1-25	9:00:00	437.292
2007-1-25	10:00:00	470.160
2007-1-25	11:00:00	445.260
2007-1-25	12:00:00	382.512
2007-1-25	13:00:00	299.844
2007-1-25	14:00:00	213.192
2007-1-25	15:00:00	139.488
2007-1-25	16:00:00	85.704
2007-1-25	17:00:00	70.764
2007-1-25	18:00:00	104.628
2007-1-25	19:00:00	192.276
2007-1-25	20:00:00	306.816
2007-1-25	21:00:00	407.412
2007-1-25	22:00:00	463.188
2007-1-25	23:00:00	468.168
2007-1-26	0:00:00	429.324
2007-1-26	1:00:00	358.608
2007-1-26	2:00:00	275.940
2007-1-26	3:00:00	196.260
2007-1-26	4:00:00	129.528
2007-1-26	5:00:00	83.712
2007-1-26	6:00:00	77.736
2007-1-26	7:00:00	123.552
2007-1-26	8:00:00	209.208
2007-1-26	9:00:00	310.800
2007-1-26	10:00:00	387.492
2007-1-26	11:00:00	418.368
2007-1-26	12:00:00	407.412
2007-1-26	13:00:00	362.592
2007-1-26	14:00:00	290.880
2007-1-26	15:00:00	218.172
2007-1-26	16:00:00	156.420
2007-1-26	17:00:00	115.584
2007-1-26	18:00:00	113.592
2007-1-26	19:00:00	158.412
2007-1-26	20:00:00	238.092
2007-1-26	21:00:00	331.716
2007-1-26	22:00:00	408.408
2007-1-26	23:00:00	446.256
2007-1-27	0:00:00	437.292
2007-1-27	1:00:00	389.484
2007-1-27	2:00:00	320.760
2007-1-27	3:00:00	245.064
2007-1-27	4:00:00	175.344
2007-1-27	5:00:00	113.592
2007-1-27	6:00:00	73.752
2007-1-27	7:00:00	70.764
2007-1-27	8:00:00	114.588
2007-1-27	9:00:00	194.268
2007-1-27	10:00:00	291.876
2007-1-27	11:00:00	369.564
2007-1-27	12:00:00	409.404
2007-1-27	13:00:00	410.400
2007-1-27	14:00:00	376.536
2007-1-27	15:00:00	318.768
2007-1-27	16:00:00	252.036
2007-1-27	17:00:00	191.280
2007-1-27	18:00:00	150.444
2007-1-27	19:00:00	141.480
2007-1-27	20:00:00	169.368
2007-1-27	21:00:00	230.124
2007-1-27	22:00:00	301.836
2007-1-27	23:00:00	366.576
2007-1-28	0:00:00	398.448
2007-1-28	1:00:00	393.468
2007-1-28	2:00:00	358.608
2007-1-28	3:00:00	307.812
2007-1-28	4:00:00	251.040
2007-1-28	5:00:00	188.292
2007-1-28	6:00:00	132.516
2007-1-28	7:00:00	96.660
2007-1-28	8:00:00	93.672
2007-1-28	9:00:00	125.544
2007-1-28	10:00:00	185.304
2007-1-28	11:00:00	265.980
2007-1-28	12:00:00	348.648
2007-1-28	13:00:00	398.448
2007-1-28	14:00:00	418.368
2007-1-28	15:00:00	405.420
2007-1-28	16:00:00	366.576
2007-1-28	17:00:00	310.800
2007-1-28	18:00:00	249.048
2007-1-28	19:00:00	203.232
2007-1-28	20:00:00	181.320
2007-1-28	21:00:00	192.276
2007-1-28	22:00:00	235.104
2007-1-28	23:00:00	295.860
2007-1-29	0:00:00	359.604
2007-1-29	1:00:00	398.448
2007-1-29	2:00:00	406.416
2007-1-29	3:00:00	380.520
2007-1-29	4:00:00	330.720
2007-1-29	5:00:00	268.968
2007-1-29	6:00:00	205.224
2007-1-29	7:00:00	146.460
2007-1-29	8:00:00	100.644
2007-1-29	9:00:00	84.708
2007-1-29	10:00:00	99.648
2007-1-29	11:00:00	150.444
2007-1-29	12:00:00	223.152
2007-1-29	13:00:00	313.788
2007-1-29	14:00:00	383.508
2007-1-29	15:00:00	420.360
2007-1-29	16:00:00	421.356
2007-1-29	17:00:00	390.480
2007-1-29	18:00:00	335.700
2007-1-29	19:00:00	273.948
2007-1-29	20:00:00	219.168
2007-1-29	21:00:00	185.304
2007-1-29	22:00:00	190.284
2007-1-29	23:00:00	225.144
2007-1-30	0:00:00	288.888
2007-1-30	1:00:00	356.616
2007-1-30	2:00:00	409.404
2007-1-30	3:00:00	422.352
2007-1-30	4:00:00	400.440
2007-1-30	5:00:00	352.632
2007-1-30	6:00:00	291.876
2007-1-30	7:00:00	225.144
2007-1-30	8:00:00	165.384
2007-1-30	9:00:00	125.544
2007-1-30	10:00:00	105.624
2007-1-30	11:00:00	127.536
2007-1-30	12:00:00	178.332
2007-1-30	13:00:00	257.016
2007-1-30	14:00:00	342.672
2007-1-30	15:00:00	414.384
2007-1-30	16:00:00	448.248
2007-1-30	17:00:00	440.280
2007-1-30	18:00:00	401.436
2007-1-30	19:00:00	341.676
2007-1-30	20:00:00	274.944
2007-1-30	21:00:00	216.180
2007-1-30	22:00:00	178.332
2007-1-30	23:00:00	169.368
2007-1-31	0:00:00	196.260
2007-1-31	1:00:00	252.036
2007-1-31	2:00:00	322.752
2007-1-31	3:00:00	383.508
2007-1-31	4:00:00	412.392
2007-1-31	5:00:00	393.468
2007-1-31	6:00:00	337.692
2007-1-31	7:00:00	264.984
2007-1-31	8:00:00	188.292
2007-1-31	9:00:00	120.564
2007-1-31	10:00:00	65.784
2007-1-31	11:00:00	39.888
2007-1-31	12:00:00	51.840
2007-1-31	13:00:00	110.604
2007-1-31	14:00:00	205.224
2007-1-31	15:00:00	311.796
2007-1-31	16:00:00	397.452
2007-1-31	17:00:00	448.248
2007-1-31	18:00:00	451.236
2007-1-31	19:00:00	417.372
2007-1-31	20:00:00	353.628
2007-1-31	21:00:00	284.904
2007-1-31	22:00:00	219.168
2007-1-31	23:00:00	171.360
2007-2-1	0:00:00	153.432
2007-2-1	1:00:00	183.312
2007-2-1	2:00:00	258.012
2007-2-1	3:00:00	352.632
2007-2-1	4:00:00	422.352
2007-2-1	5:00:00	445.260
2007-2-1	6:00:00	414.384
2007-2-1	7:00:00	347.652
2007-2-1	8:00:00	261.996
2007-2-1	9:00:00	179.328
2007-2-1	10:00:00	105.624
2007-2-1	11:00:00	49.848
2007-2-1	12:00:00	22.956
2007-2-1	13:00:00	41.880
2007-2-1	14:00:00	106.620
2007-2-1	15:00:00	210.204
2007-2-1	16:00:00	326.736
2007-2-1	17:00:00	417.372
2007-2-1	18:00:00	457.212
2007-2-1	19:00:00	442.272
2007-2-1	20:00:00	388.488
2007-2-1	21:00:00	312.792
2007-2-1	22:00:00	236.100
2007-2-1	23:00:00	171.360
2007-2-2	0:00:00	133.512
2007-2-2	1:00:00	131.520
2007-2-2	2:00:00	178.332
2007-2-2	3:00:00	261.996
2007-2-2	4:00:00	360.600
2007-2-2	5:00:00	429.324
2007-2-2	6:00:00	445.260
2007-2-2	7:00:00	401.436
2007-2-2	8:00:00	320.760
2007-2-2	9:00:00	231.120
2007-2-2	10:00:00	148.452
2007-2-2	11:00:00	78.732
2007-2-2	12:00:00	29.928
2007-2-2	13:00:00	14.988
2007-2-2	14:00:00	48.852
2007-2-2	15:00:00	130.524
2007-2-2	16:00:00	243.072
2007-2-2	17:00:00	353.628
2007-2-2	18:00:00	427.332
2007-2-2	19:00:00	445.260
2007-2-2	20:00:00	411.396
2007-2-2	21:00:00	342.672
2007-2-2	22:00:00	258.012
2007-2-2	23:00:00	176.340
2007-2-3	0:00:00	111.600
2007-2-3	1:00:00	79.728
2007-2-3	2:00:00	102.636
2007-2-3	3:00:00	174.348
2007-2-3	4:00:00	280.920
2007-2-3	5:00:00	378.528
2007-2-3	6:00:00	433.308
2007-2-3	7:00:00	431.316
2007-2-3	8:00:00	378.528
2007-2-3	9:00:00	294.864
2007-2-3	10:00:00	204.228
2007-2-3	11:00:00	126.540
2007-2-3	12:00:00	65.784
2007-2-3	13:00:00	31.920
2007-2-3	14:00:00	37.896
2007-2-3	15:00:00	104.628
2007-2-3	16:00:00	221.160
2007-2-3	17:00:00	351.636
2007-2-3	18:00:00	458.208
2007-2-3	19:00:00	503.028
2007-2-3	20:00:00	487.092
2007-2-3	21:00:00	429.324
2007-2-3	22:00:00	346.656
2007-2-3	23:00:00	259.008
2007-2-4	0:00:00	178.332
2007-2-4	1:00:00	122.556
2007-2-4	2:00:00	107.616
2007-2-4	3:00:00	147.456
2007-2-4	4:00:00	244.068
2007-2-4	5:00:00	364.584
2007-2-4	6:00:00	456.216
2007-2-4	7:00:00	488.088
2007-2-4	8:00:00	456.216
2007-2-4	9:00:00	386.496
2007-2-4	10:00:00	289.884
2007-2-4	11:00:00	194.268
2007-2-4	12:00:00	113.592
2007-2-4	13:00:00	51.840
2007-2-4	14:00:00	28.932
2007-2-4	15:00:00	59.808
2007-2-4	16:00:00	144.468
2007-2-4	17:00:00	268.968
2007-2-4	18:00:00	391.476
2007-2-4	19:00:00	471.156
2007-2-4	20:00:00	492.072
2007-2-4	21:00:00	457.212
2007-2-4	22:00:00	385.500
2007-2-4	23:00:00	294.864
2007-2-5	0:00:00	208.212
2007-2-5	1:00:00	137.496
2007-2-5	2:00:00	97.656
2007-2-5	3:00:00	109.608
2007-2-5	4:00:00	179.328
2007-2-5	5:00:00	294.864
2007-2-5	6:00:00	406.416
2007-2-5	7:00:00	472.152
2007-2-5	8:00:00	476.136
2007-2-5	9:00:00	428.328
2007-2-5	10:00:00	347.652
2007-2-5	11:00:00	254.028
2007-2-5	12:00:00	173.352
2007-2-5	13:00:00	100.644
2007-2-5	14:00:00	56.820
2007-2-5	15:00:00	57.816
2007-2-5	16:00:00	117.576
2007-2-5	17:00:00	227.136
2007-2-5	18:00:00	354.624
2007-2-5	19:00:00	456.216
2007-2-5	20:00:00	500.040
2007-2-5	21:00:00	487.092
2007-2-5	22:00:00	430.320
2007-2-5	23:00:00	346.656
2007-2-6	0:00:00	258.012
2007-2-6	1:00:00	180.324
2007-2-6	2:00:00	124.548
2007-2-6	3:00:00	110.604
2007-2-6	4:00:00	155.424
2007-2-6	5:00:00	251.040
2007-2-6	6:00:00	371.556
2007-2-6	7:00:00	462.192
2007-2-6	8:00:00	497.052
2007-2-6	9:00:00	472.152
2007-2-6	10:00:00	408.408
2007-2-6	11:00:00	323.748
2007-2-6	12:00:00	238.092
2007-2-6	13:00:00	164.388
2007-2-6	14:00:00	106.620
2007-2-6	15:00:00	81.720
2007-2-6	16:00:00	105.624
2007-2-6	17:00:00	185.304
2007-2-6	18:00:00	300.840
2007-2-6	19:00:00	412.392
2007-2-6	20:00:00	480.120
2007-2-6	21:00:00	490.080
2007-2-6	22:00:00	450.240
2007-2-6	23:00:00	379.524
2007-2-7	0:00:00	293.868
2007-2-7	1:00:00	213.192
2007-2-7	2:00:00	149.448
2007-2-7	3:00:00	114.588
2007-2-7	4:00:00	125.544
2007-2-7	5:00:00	193.272
2007-2-7	6:00:00	294.864
2007-2-7	7:00:00	401.436
2007-2-7	8:00:00	466.176
2007-2-7	9:00:00	478.128
2007-2-7	10:00:00	440.280
2007-2-7	11:00:00	372.552
2007-2-7	12:00:00	288.888
2007-2-7	13:00:00	204.228
2007-2-7	14:00:00	139.488
2007-2-7	15:00:00	97.656
2007-2-7	16:00:00	96.660
2007-2-7	17:00:00	146.460
2007-2-7	18:00:00	241.080
2007-2-7	19:00:00	352.632
2007-2-7	20:00:00	436.296
2007-2-7	21:00:00	476.136
2007-2-7	22:00:00	462.192
2007-2-7	23:00:00	408.408
2007-2-8	0:00:00	329.724
2007-2-8	1:00:00	248.052
2007-2-8	2:00:00	177.336
2007-2-8	3:00:00	130.524
2007-2-8	4:00:00	120.564
2007-2-8	5:00:00	157.416
2007-2-8	6:00:00	239.088
2007-2-8	7:00:00	339.684
2007-2-8	8:00:00	421.356
2007-2-8	9:00:00	460.200
2007-2-8	10:00:00	449.244
2007-2-8	11:00:00	401.436
2007-2-8	12:00:00	328.728
2007-2-8	13:00:00	253.032
2007-2-8	14:00:00	184.308
2007-2-8	15:00:00	133.512
2007-2-8	16:00:00	108.612
2007-2-8	17:00:00	130.524
2007-2-8	18:00:00	195.264
2007-2-8	19:00:00	290.880
2007-2-8	20:00:00	382.512
2007-2-8	21:00:00	442.272
2007-2-8	22:00:00	452.232
2007-2-8	23:00:00	419.364
2007-2-9	0:00:00	356.616
2007-2-9	1:00:00	279.924
2007-2-9	2:00:00	205.224
2007-2-9	3:00:00	145.464
2007-2-9	4:00:00	111.600
2007-2-9	5:00:00	116.580
2007-2-9	6:00:00	161.400
2007-2-9	7:00:00	241.080
2007-2-9	8:00:00	330.720
2007-2-9	9:00:00	399.444
2007-2-9	10:00:00	421.356
2007-2-9	11:00:00	404.424
2007-2-9	12:00:00	352.632
2007-2-9	13:00:00	285.900
2007-2-9	14:00:00	216.180
2007-2-9	15:00:00	158.412
2007-2-9	16:00:00	122.556
2007-2-9	17:00:00	120.564
2007-2-9	18:00:00	160.404
2007-2-9	19:00:00	236.100
2007-2-9	20:00:00	320.760
2007-2-9	21:00:00	389.484
2007-2-9	22:00:00	422.352
2007-2-9	23:00:00	415.380
2007-2-10	0:00:00	373.548
2007-2-10	1:00:00	310.800
2007-2-10	2:00:00	239.088
2007-2-10	3:00:00	172.356
2007-2-10	4:00:00	120.564
2007-2-10	5:00:00	94.668
2007-2-10	6:00:00	106.620
2007-2-10	7:00:00	158.412
2007-2-10	8:00:00	230.124
2007-2-10	9:00:00	310.800
2007-2-10	10:00:00	368.568
2007-2-10	11:00:00	393.468
2007-2-10	12:00:00	384.504
2007-2-10	13:00:00	349.644
2007-2-10	14:00:00	301.836
2007-2-10	15:00:00	246.060
2007-2-10	16:00:00	205.224
2007-2-10	17:00:00	180.324
2007-2-10	18:00:00	194.268
2007-2-10	19:00:00	241.080
2007-2-10	20:00:00	299.844
2007-2-10	21:00:00	359.604
2007-2-10	22:00:00	398.448
2007-2-10	23:00:00	406.416
2007-2-11	0:00:00	380.520
2007-2-11	1:00:00	334.704
2007-2-11	2:00:00	278.928
2007-2-11	3:00:00	222.156
2007-2-11	4:00:00	167.376
2007-2-11	5:00:00	128.532
2007-2-11	6:00:00	116.580
2007-2-11	7:00:00	136.500
2007-2-11	8:00:00	177.336
2007-2-11	9:00:00	240.084
2007-2-11	10:00:00	303.828
2007-2-11	11:00:00	350.640
2007-2-11	12:00:00	369.564
2007-2-11	13:00:00	360.600
2007-2-11	14:00:00	327.732
2007-2-11	15:00:00	279.924
2007-2-11	16:00:00	231.120
2007-2-11	17:00:00	195.264
2007-2-11	18:00:00	182.316
2007-2-11	19:00:00	196.260
2007-2-11	20:00:00	236.100
2007-2-11	21:00:00	286.896
2007-2-11	22:00:00	337.692
2007-2-11	23:00:00	371.556
2007-2-12	0:00:00	381.516
2007-2-12	1:00:00	362.592
2007-2-12	2:00:00	324.744
2007-2-12	3:00:00	277.932
2007-2-12	4:00:00	227.136
2007-2-12	5:00:00	182.316
2007-2-12	6:00:00	149.448
2007-2-12	7:00:00	139.488
2007-2-12	8:00:00	153.432
2007-2-12	9:00:00	189.288
2007-2-12	10:00:00	242.076
2007-2-12	11:00:00	301.836
2007-2-12	12:00:00	352.632
2007-2-12	13:00:00	384.504
2007-2-12	14:00:00	388.488
2007-2-12	15:00:00	367.572
2007-2-12	16:00:00	332.712
2007-2-12	17:00:00	291.876
2007-2-12	18:00:00	259.008
2007-2-12	19:00:00	245.064
2007-2-12	20:00:00	253.032
2007-2-12	21:00:00	277.932
2007-2-12	22:00:00	320.760
2007-2-12	23:00:00	363.588
2007-2-13	0:00:00	400.440
2007-2-13	1:00:00	410.400
2007-2-13	2:00:00	399.444
2007-2-13	3:00:00	366.576
2007-2-13	4:00:00	318.768
2007-2-13	5:00:00	264.984
2007-2-13	6:00:00	215.184
2007-2-13	7:00:00	174.348
2007-2-13	8:00:00	153.432
2007-2-13	9:00:00	157.416
2007-2-13	10:00:00	186.300
2007-2-13	11:00:00	237.096
2007-2-13	12:00:00	302.832
2007-2-13	13:00:00	369.564
2007-2-13	14:00:00	415.380
2007-2-13	15:00:00	429.324
2007-2-13	16:00:00	416.376
2007-2-13	17:00:00	380.520
2007-2-13	18:00:00	333.708
2007-2-13	19:00:00	289.884
2007-2-13	20:00:00	255.024
2007-2-13	21:00:00	245.064
2007-2-13	22:00:00	255.024
2007-2-13	23:00:00	292.872
2007-2-14	0:00:00	340.680
2007-2-14	1:00:00	383.508
2007-2-14	2:00:00	399.444
2007-2-14	3:00:00	389.484
2007-2-14	4:00:00	350.640
2007-2-14	5:00:00	299.844
2007-2-14	6:00:00	252.036
2007-2-14	7:00:00	219.168
2007-2-14	8:00:00	189.288
2007-2-14	9:00:00	172.356
2007-2-14	10:00:00	172.356
2007-2-14	11:00:00	203.232
2007-2-14	12:00:00	254.028
2007-2-14	13:00:00	308.808
2007-2-14	14:00:00	361.596
2007-2-14	15:00:00	399.444
2007-2-14	16:00:00	397.452
2007-2-14	17:00:00	369.564
2007-2-14	18:00:00	326.736
2007-2-14	19:00:00	272.952
2007-2-14	20:00:00	218.172
2007-2-14	21:00:00	179.328
2007-2-14	22:00:00	160.404
2007-2-14	23:00:00	168.372
2007-2-15	0:00:00	203.232
2007-2-15	1:00:00	251.040
2007-2-15	2:00:00	306.816
2007-2-15	3:00:00	348.648
2007-2-15	4:00:00	353.628
2007-2-15	5:00:00	319.764
2007-2-15	6:00:00	260.004
2007-2-15	7:00:00	188.292
2007-2-15	8:00:00	125.544
