# Supplementary material for: A method of constructing a dynamic chart depth model for coastal areas
Source: PeerJ. 2023 Jul 20;11:e15616. doi: 10.7717/peerj.15616 (PMC10363341; doi:10.7717/peerj.15616)
Supplement: Supplemental Information 1 [file peerj-11-15616-s001.zip › Raw data/Tide data/Measured tide data of Lianyungang station (all year).txt]

2007-1-1	0:00:00	217
2007-1-1	1:00:00	305
2007-1-1	2:00:00	398
2007-1-1	3:00:00	450
2007-1-1	4:00:00	457
2007-1-1	5:00:00	423
2007-1-1	6:00:00	359
2007-1-1	7:00:00	281
2007-1-1	8:00:00	202
2007-1-1	9:00:00	131
2007-1-1	10:00:00	81
2007-1-1	11:00:00	65
2007-1-1	12:00:00	97
2007-1-1	13:00:00	176
2007-1-1	14:00:00	285
2007-1-1	15:00:00	396
2007-1-1	16:00:00	464
2007-1-1	17:00:00	482
2007-1-1	18:00:00	454
2007-1-1	19:00:00	400
2007-1-1	20:00:00	331
2007-1-1	21:00:00	257
2007-1-1	22:00:00	201
2007-1-1	23:00:00	173
2007-1-2	0:00:00	184
2007-1-2	1:00:00	234
2007-1-2	2:00:00	319
2007-1-2	3:00:00	405
2007-1-2	4:00:00	453
2007-1-2	5:00:00	453
2007-1-2	6:00:00	413
2007-1-2	7:00:00	345
2007-1-2	8:00:00	262
2007-1-2	9:00:00	179
2007-1-2	10:00:00	112
2007-1-2	11:00:00	68
2007-1-2	12:00:00	62
2007-1-2	13:00:00	98
2007-1-2	14:00:00	184
2007-1-2	15:00:00	298
2007-1-2	16:00:00	412
2007-1-2	17:00:00	477
2007-1-2	18:00:00	486
2007-1-2	19:00:00	452
2007-1-2	20:00:00	387
2007-1-2	21:00:00	312
2007-1-2	22:00:00	236
2007-1-2	23:00:00	180
2007-1-3	0:00:00	155
2007-1-3	1:00:00	167
2007-1-3	2:00:00	231
2007-1-3	3:00:00	329
2007-1-3	4:00:00	423
2007-1-3	5:00:00	472
2007-1-3	6:00:00	462
2007-1-3	7:00:00	408
2007-1-3	8:00:00	329
2007-1-3	9:00:00	244
2007-1-3	10:00:00	162
2007-1-3	11:00:00	97
2007-1-3	12:00:00	58
2007-1-3	13:00:00	57
2007-1-3	14:00:00	104
2007-1-3	15:00:00	202
2007-1-3	16:00:00	325
2007-1-3	17:00:00	436
2007-1-3	18:00:00	496
2007-1-3	19:00:00	501
2007-1-3	20:00:00	457
2007-1-3	21:00:00	389
2007-1-3	22:00:00	308
2007-1-3	23:00:00	229
2007-1-4	0:00:00	173
2007-1-4	1:00:00	157
2007-1-4	2:00:00	186
2007-1-4	3:00:00	263
2007-1-4	4:00:00	367
2007-1-4	5:00:00	457
2007-1-4	6:00:00	502
2007-1-4	7:00:00	472
2007-1-4	8:00:00	403
2007-1-4	9:00:00	315
2007-1-4	10:00:00	227
2007-1-4	11:00:00	144
2007-1-4	12:00:00	85
2007-1-4	13:00:00	57
2007-1-4	14:00:00	73
2007-1-4	15:00:00	137
2007-1-4	16:00:00	248
2007-1-4	17:00:00	374
2007-1-4	18:00:00	475
2007-1-4	19:00:00	516
2007-1-4	20:00:00	501
2007-1-4	21:00:00	442
2007-1-4	22:00:00	365
2007-1-4	23:00:00	276
2007-1-5	0:00:00	202
2007-1-5	1:00:00	150
2007-1-5	2:00:00	144
2007-1-5	3:00:00	184
2007-1-5	4:00:00	277
2007-1-5	5:00:00	391
2007-1-5	6:00:00	476
2007-1-5	7:00:00	495
2007-1-5	8:00:00	455
2007-1-5	9:00:00	371
2007-1-5	10:00:00	276
2007-1-5	11:00:00	187
2007-1-5	12:00:00	107
2007-1-5	13:00:00	55
2007-1-5	14:00:00	36
2007-1-5	15:00:00	57
2007-1-5	16:00:00	136
2007-1-5	17:00:00	259
2007-1-5	18:00:00	391
2007-1-5	19:00:00	478
2007-1-5	20:00:00	500
2007-1-5	21:00:00	466
2007-1-5	22:00:00	402
2007-1-5	23:00:00	322
2007-1-6	0:00:00	233
2007-1-6	1:00:00	156
2007-1-6	2:00:00	123
2007-1-6	3:00:00	134
2007-1-6	4:00:00	193
2007-1-6	5:00:00	289
2007-1-6	6:00:00	392
2007-1-6	7:00:00	451
2007-1-6	8:00:00	446
2007-1-6	9:00:00	391
2007-1-6	10:00:00	308
2007-1-6	11:00:00	224
2007-1-6	12:00:00	137
2007-1-6	13:00:00	66
2007-1-6	14:00:00	15
2007-1-6	15:00:00	7
2007-1-6	16:00:00	51
2007-1-6	17:00:00	144
2007-1-6	18:00:00	274
2007-1-6	19:00:00	381
2007-1-6	20:00:00	430
2007-1-6	21:00:00	419
2007-1-6	22:00:00	363
2007-1-6	23:00:00	292
2007-1-7	0:00:00	215
2007-1-7	1:00:00	143
2007-1-7	2:00:00	94
2007-1-7	3:00:00	79
2007-1-7	4:00:00	115
2007-1-7	5:00:00	187
2007-1-7	6:00:00	289
2007-1-7	7:00:00	376
2007-1-7	8:00:00	396
2007-1-7	9:00:00	370
2007-1-7	10:00:00	301
2007-1-7	11:00:00	212
2007-1-7	12:00:00	130
2007-1-7	13:00:00	56
2007-1-7	14:00:00	6
2007-1-7	15:00:00	0
2007-1-7	16:00:00	17
2007-1-7	17:00:00	2
2007-1-7	18:00:00	76
2007-1-7	19:00:00	192
2007-1-7	20:00:00	312
2007-1-7	21:00:00	397
2007-1-7	22:00:00	426
2007-1-7	23:00:00	403
2007-1-8	0:00:00	274
2007-1-8	1:00:00	196
2007-1-8	2:00:00	129
2007-1-8	3:00:00	89
2007-1-8	4:00:00	93
2007-1-8	5:00:00	144
2007-1-8	6:00:00	240
2007-1-8	7:00:00	344
2007-1-8	8:00:00	414
2007-1-8	9:00:00	427
2007-1-8	10:00:00	393
2007-1-8	11:00:00	332
2007-1-8	12:00:00	260
2007-1-8	13:00:00	187
2007-1-8	14:00:00	124
2007-1-8	15:00:00	82
2007-1-8	16:00:00	73
2007-1-8	17:00:00	109
2007-1-8	18:00:00	194
2007-1-8	19:00:00	312
2007-1-8	20:00:00	424
2007-1-8	21:00:00	486
2007-1-8	22:00:00	491
2007-1-8	23:00:00	449
2007-1-9	0:00:00	382
2007-1-9	1:00:00	305
2007-1-9	2:00:00	226
2007-1-9	3:00:00	169
2007-1-9	4:00:00	146
2007-1-9	5:00:00	163
2007-1-9	6:00:00	226
2007-1-9	7:00:00	321
2007-1-9	8:00:00	412
2007-1-9	9:00:00	465
2007-1-9	10:00:00	458
2007-1-9	11:00:00	407
2007-1-9	12:00:00	333
2007-1-9	13:00:00	254
2007-1-9	14:00:00	178
2007-1-9	15:00:00	117
2007-1-9	16:00:00	84
2007-1-9	17:00:00	87
2007-1-9	18:00:00	139
2007-1-9	19:00:00	233
2007-1-9	20:00:00	343
2007-1-9	21:00:00	432
2007-1-9	22:00:00	475
2007-1-9	23:00:00	463
2007-1-10	0:00:00	416
2007-1-10	1:00:00	347
2007-1-10	2:00:00	270
2007-1-10	3:00:00	199
2007-1-10	4:00:00	151
2007-1-10	5:00:00	139
2007-1-10	6:00:00	168
2007-1-10	7:00:00	240
2007-1-10	8:00:00	333
2007-1-10	9:00:00	415
2007-1-10	10:00:00	450
2007-1-10	11:00:00	434
2007-1-10	12:00:00	387
2007-1-10	13:00:00	320
2007-1-10	14:00:00	248
2007-1-10	15:00:00	180
2007-1-10	16:00:00	129
2007-1-10	17:00:00	106
2007-1-10	18:00:00	121
2007-1-10	19:00:00	181
2007-1-10	20:00:00	273
2007-1-10	21:00:00	368
2007-1-10	22:00:00	432
2007-1-10	23:00:00	451
2007-1-11	0:00:00	429
2007-1-11	1:00:00	379
2007-1-11	2:00:00	312
2007-1-11	3:00:00	239
2007-1-11	4:00:00	180
2007-1-11	5:00:00	146
2007-1-11	6:00:00	143
2007-1-11	7:00:00	177
2007-1-11	8:00:00	245
2007-1-11	9:00:00	328
2007-1-11	10:00:00	391
2007-1-11	11:00:00	415
2007-1-11	12:00:00	399
2007-1-11	13:00:00	357
2007-1-11	14:00:00	302
2007-1-11	15:00:00	240
2007-1-11	16:00:00	184
2007-1-11	17:00:00	145
2007-1-11	18:00:00	139
2007-1-11	19:00:00	168
2007-1-11	20:00:00	231
2007-1-11	21:00:00	315
2007-1-11	22:00:00	389
2007-1-11	23:00:00	431
2007-1-12	0:00:00	436
2007-1-12	1:00:00	409
2007-1-12	2:00:00	361
2007-1-12	3:00:00	298
2007-1-12	4:00:00	234
2007-1-12	5:00:00	183
2007-1-12	6:00:00	154
2007-1-12	7:00:00	156
2007-1-12	8:00:00	190
2007-1-12	9:00:00	252
2007-1-12	10:00:00	324
2007-1-12	11:00:00	376
2007-1-12	12:00:00	396
2007-1-12	13:00:00	381
2007-1-12	14:00:00	342
2007-1-12	15:00:00	288
2007-1-12	16:00:00	228
2007-1-12	17:00:00	178
2007-1-12	18:00:00	148
2007-1-12	19:00:00	151
2007-1-12	20:00:00	184
2007-1-12	21:00:00	248
2007-1-12	22:00:00	324
2007-1-12	23:00:00	383
2007-1-13	0:00:00	411
2007-1-13	1:00:00	405
2007-1-13	2:00:00	375
2007-1-13	3:00:00	328
2007-1-13	4:00:00	271
2007-1-13	5:00:00	214
2007-1-13	6:00:00	168
2007-1-13	7:00:00	141
2007-1-13	8:00:00	141
2007-1-13	9:00:00	166
2007-1-13	10:00:00	222
2007-1-13	11:00:00	287
2007-1-13	12:00:00	344
2007-1-13	13:00:00	371
2007-1-13	14:00:00	367
2007-1-13	15:00:00	336
2007-1-13	16:00:00	292
2007-1-13	17:00:00	239
2007-1-13	18:00:00	196
2007-1-13	19:00:00	169
2007-1-13	20:00:00	166
2007-1-13	21:00:00	194
2007-1-13	22:00:00	245
2007-1-13	23:00:00	310
2007-1-14	0:00:00	363
2007-1-14	1:00:00	389
2007-1-14	2:00:00	382
2007-1-14	3:00:00	353
2007-1-14	4:00:00	305
2007-1-14	5:00:00	249
2007-1-14	6:00:00	194
2007-1-14	7:00:00	150
2007-1-14	8:00:00	125
2007-1-14	9:00:00	127
2007-1-14	10:00:00	158
2007-1-14	11:00:00	214
2007-1-14	12:00:00	282
2007-1-14	13:00:00	345
2007-1-14	14:00:00	383
2007-1-14	15:00:00	391
2007-1-14	16:00:00	372
2007-1-14	17:00:00	330
2007-1-14	18:00:00	277
2007-1-14	19:00:00	227
2007-1-14	20:00:00	195
2007-1-14	21:00:00	189
2007-1-14	22:00:00	211
2007-1-14	23:00:00	259
2007-1-15	0:00:00	321
2007-1-15	1:00:00	376
2007-1-15	2:00:00	405
2007-1-15	3:00:00	402
2007-1-15	4:00:00	372
2007-1-15	5:00:00	320
2007-1-15	6:00:00	261
2007-1-15	7:00:00	202
2007-1-15	8:00:00	154
2007-1-15	9:00:00	123
2007-1-15	10:00:00	120
2007-1-15	11:00:00	150
2007-1-15	12:00:00	212
2007-1-15	13:00:00	291
2007-1-15	14:00:00	367
2007-1-15	15:00:00	412
2007-1-15	16:00:00	427
2007-1-15	17:00:00	408
2007-1-15	18:00:00	366
2007-1-15	19:00:00	311
2007-1-15	20:00:00	255
2007-1-15	21:00:00	213
2007-1-15	22:00:00	198
2007-1-15	23:00:00	211
2007-1-16	0:00:00	257
2007-1-16	1:00:00	322
2007-1-16	2:00:00	386
2007-1-16	3:00:00	422
2007-1-16	4:00:00	418
2007-1-16	5:00:00	384
2007-1-16	6:00:00	328
2007-1-16	7:00:00	263
2007-1-16	8:00:00	201
2007-1-16	9:00:00	146
2007-1-16	10:00:00	113
2007-1-16	11:00:00	106
2007-1-16	12:00:00	134
2007-1-16	13:00:00	199
2007-1-16	14:00:00	284
2007-1-16	15:00:00	372
2007-1-16	16:00:00	429
2007-1-16	17:00:00	447
2007-1-16	18:00:00	427
2007-1-16	19:00:00	380
2007-1-16	20:00:00	318
2007-1-16	21:00:00	253
2007-1-16	22:00:00	204
2007-1-16	23:00:00	184
2007-1-17	0:00:00	195
2007-1-17	1:00:00	241
2007-1-17	2:00:00	309
2007-1-17	3:00:00	381
2007-1-17	4:00:00	419
2007-1-17	5:00:00	417
2007-1-17	6:00:00	376
2007-1-17	7:00:00	312
2007-1-17	8:00:00	239
2007-1-17	9:00:00	172
2007-1-17	10:00:00	119
2007-1-17	11:00:00	86
2007-1-17	12:00:00	84
2007-1-17	13:00:00	124
2007-1-17	14:00:00	201
2007-1-17	15:00:00	300
2007-1-17	16:00:00	393
2007-1-17	17:00:00	452
2007-1-17	18:00:00	463
2007-1-17	19:00:00	431
2007-1-17	20:00:00	372
2007-1-17	21:00:00	301
2007-1-17	22:00:00	229
2007-1-17	23:00:00	176
2007-1-18	0:00:00	155
2007-1-18	1:00:00	172
2007-1-18	2:00:00	234
2007-1-18	3:00:00	318
2007-1-18	4:00:00	399
2007-1-18	5:00:00	435
2007-1-18	6:00:00	425
2007-1-18	7:00:00	370
2007-1-18	8:00:00	296
2007-1-18	9:00:00	216
2007-1-18	10:00:00	142
2007-1-18	11:00:00	87
2007-1-18	12:00:00	61
2007-1-18	13:00:00	70
2007-1-18	14:00:00	127
2007-1-18	15:00:00	227
2007-1-18	16:00:00	341
2007-1-18	17:00:00	436
2007-1-18	18:00:00	478
2007-1-18	19:00:00	468
2007-1-18	20:00:00	423
2007-1-18	21:00:00	352
2007-1-18	22:00:00	273
2007-1-18	23:00:00	201
2007-1-19	0:00:00	148
2007-1-19	1:00:00	141
2007-1-19	2:00:00	175
2007-1-19	3:00:00	260
2007-1-19	4:00:00	363
2007-1-19	5:00:00	444
2007-1-19	6:00:00	470
2007-1-19	7:00:00	434
2007-1-19	8:00:00	362
2007-1-19	9:00:00	274
2007-1-19	10:00:00	186
2007-1-19	11:00:00	112
2007-1-19	12:00:00	58
2007-1-19	13:00:00	37
2007-1-19	14:00:00	59
2007-1-19	15:00:00	136
2007-1-19	16:00:00	255
2007-1-19	17:00:00	382
2007-1-19	18:00:00	472
2007-1-19	19:00:00	502
2007-1-19	20:00:00	474
2007-1-19	21:00:00	414
2007-1-19	22:00:00	331
2007-1-19	23:00:00	244
2007-1-20	0:00:00	172
2007-1-20	1:00:00	127
2007-1-20	2:00:00	131
2007-1-20	3:00:00	190
2007-1-20	4:00:00	302
2007-1-20	5:00:00	418
2007-1-20	6:00:00	492
2007-1-20	7:00:00	495
2007-1-20	8:00:00	436
2007-1-20	9:00:00	352
2007-1-20	10:00:00	255
2007-1-20	11:00:00	165
2007-1-20	12:00:00	87
2007-1-20	13:00:00	41
2007-1-20	14:00:00	30
2007-1-20	15:00:00	73
2007-1-20	16:00:00	175
2007-1-20	17:00:00	315
2007-1-20	18:00:00	445
2007-1-20	19:00:00	515
2007-1-20	20:00:00	516
2007-1-20	21:00:00	465
2007-1-20	22:00:00	389
2007-1-20	23:00:00	296
2007-1-21	0:00:00	205
2007-1-21	1:00:00	135
2007-1-21	2:00:00	105
2007-1-21	3:00:00	126
2007-1-21	4:00:00	208
2007-1-21	5:00:00	329
2007-1-21	6:00:00	447
2007-1-21	7:00:00	502
2007-1-21	8:00:00	483
2007-1-21	9:00:00	412
2007-1-21	10:00:00	320
2007-1-21	11:00:00	218
2007-1-21	12:00:00	129
2007-1-21	13:00:00	58
2007-1-21	14:00:00	22
2007-1-21	15:00:00	23
2007-1-21	16:00:00	84
2007-1-21	17:00:00	207
2007-1-21	18:00:00	360
2007-1-21	19:00:00	477
2007-1-21	20:00:00	528
2007-1-21	21:00:00	507
2007-1-21	22:00:00	444
2007-1-21	23:00:00	360
2007-1-22	0:00:00	268
2007-1-22	1:00:00	183
2007-1-22	2:00:00	128
2007-1-22	3:00:00	114
2007-1-22	4:00:00	161
2007-1-22	5:00:00	269
2007-1-22	6:00:00	400
2007-1-22	7:00:00	493
2007-1-22	8:00:00	517
2007-1-22	9:00:00	476
2007-1-22	10:00:00	395
2007-1-22	11:00:00	296
2007-1-22	12:00:00	192
2007-1-22	13:00:00	104
2007-1-22	14:00:00	42
2007-1-22	15:00:00	16
2007-1-22	16:00:00	40
2007-1-22	17:00:00	126
2007-1-22	18:00:00	262
2007-1-22	19:00:00	402
2007-1-22	20:00:00	488
2007-1-22	21:00:00	510
2007-1-22	22:00:00	468
2007-1-22	23:00:00	390
2007-1-23	0:00:00	293
2007-1-23	1:00:00	196
2007-1-23	2:00:00	121
2007-1-23	3:00:00	80
2007-1-23	4:00:00	88
2007-1-23	5:00:00	151
2007-1-23	6:00:00	267
2007-1-23	7:00:00	398
2007-1-23	8:00:00	484
2007-1-23	9:00:00	500
2007-1-23	10:00:00	449
2007-1-23	11:00:00	365
2007-1-23	12:00:00	272
2007-1-23	13:00:00	177
2007-1-23	14:00:00	96
2007-1-23	15:00:00	42
2007-1-23	16:00:00	28
2007-1-23	17:00:00	65
2007-1-23	18:00:00	166
2007-1-23	19:00:00	309
2007-1-23	20:00:00	436
2007-1-23	21:00:00	499
2007-1-23	22:00:00	495
2007-1-23	23:00:00	440
2007-1-24	0:00:00	362
2007-1-24	1:00:00	268
2007-1-24	2:00:00	179
2007-1-24	3:00:00	111
2007-1-24	4:00:00	77
2007-1-24	5:00:00	97
2007-1-24	6:00:00	172
2007-1-24	7:00:00	293
2007-1-24	8:00:00	418
2007-1-24	9:00:00	487
2007-1-24	10:00:00	484
2007-1-24	11:00:00	429
2007-1-24	12:00:00	345
2007-1-24	13:00:00	254
2007-1-24	14:00:00	162
2007-1-24	15:00:00	91
2007-1-24	16:00:00	48
2007-1-24	17:00:00	48
2007-1-24	18:00:00	102
2007-1-24	19:00:00	210
2007-1-24	20:00:00	343
2007-1-24	21:00:00	449
2007-1-24	22:00:00	493
2007-1-24	23:00:00	473
2007-1-25	0:00:00	412
2007-1-25	1:00:00	330
2007-1-25	2:00:00	238
2007-1-25	3:00:00	152
2007-1-25	4:00:00	90
2007-1-25	5:00:00	67
2007-1-25	6:00:00	93
2007-1-25	7:00:00	178
2007-1-25	8:00:00	298
2007-1-25	9:00:00	412
2007-1-25	10:00:00	466
2007-1-25	11:00:00	456
2007-1-25	12:00:00	400
2007-1-25	13:00:00	322
2007-1-25	14:00:00	236
2007-1-25	15:00:00	155
2007-1-25	16:00:00	92
2007-1-25	17:00:00	63
2007-1-25	18:00:00	79
2007-1-25	19:00:00	148
2007-1-25	20:00:00	258
2007-1-25	21:00:00	374
2007-1-25	22:00:00	451
2007-1-25	23:00:00	470
2007-1-26	0:00:00	437
2007-1-26	1:00:00	375
2007-1-26	2:00:00	298
2007-1-26	3:00:00	217
2007-1-26	4:00:00	147
2007-1-26	5:00:00	94
2007-1-26	6:00:00	73
2007-1-26	7:00:00	97
2007-1-26	8:00:00	172
2007-1-26	9:00:00	276
2007-1-26	10:00:00	371
2007-1-26	11:00:00	416
2007-1-26	12:00:00	414
2007-1-26	13:00:00	374
2007-1-26	14:00:00	313
2007-1-26	15:00:00	239
2007-1-26	16:00:00	166
2007-1-26	17:00:00	118
2007-1-26	18:00:00	103
2007-1-26	19:00:00	133
2007-1-26	20:00:00	200
2007-1-26	21:00:00	295
2007-1-26	22:00:00	387
2007-1-26	23:00:00	436
2007-1-27	0:00:00	442
2007-1-27	1:00:00	403
2007-1-27	2:00:00	341
2007-1-27	3:00:00	265
2007-1-27	4:00:00	192
2007-1-27	5:00:00	125
2007-1-27	6:00:00	75
2007-1-27	7:00:00	60
2007-1-27	8:00:00	87
2007-1-27	9:00:00	158
2007-1-27	10:00:00	257
2007-1-27	11:00:00	348
2007-1-27	12:00:00	401
2007-1-27	13:00:00	412
2007-1-27	14:00:00	385
2007-1-27	15:00:00	334
2007-1-27	16:00:00	269
2007-1-27	17:00:00	204
2007-1-27	18:00:00	155
2007-1-27	19:00:00	135
2007-1-27	20:00:00	150
2007-1-27	21:00:00	202
2007-1-27	22:00:00	280
2007-1-27	23:00:00	352
2007-1-28	0:00:00	392
2007-1-28	1:00:00	396
2007-1-28	2:00:00	369
2007-1-28	3:00:00	325
2007-1-28	4:00:00	265
2007-1-28	5:00:00	202
2007-1-28	6:00:00	145
2007-1-28	7:00:00	102
2007-1-28	8:00:00	86
2007-1-28	9:00:00	103
2007-1-28	10:00:00	156
2007-1-28	11:00:00	236
2007-1-28	12:00:00	322
2007-1-28	13:00:00	385
2007-1-28	14:00:00	413
2007-1-28	15:00:00	411
2007-1-28	16:00:00	375
2007-1-28	17:00:00	322
2007-1-28	18:00:00	262
2007-1-28	19:00:00	211
2007-1-28	20:00:00	177
2007-1-28	21:00:00	176
2007-1-28	22:00:00	210
2007-1-28	23:00:00	267
2007-1-29	0:00:00	335
2007-1-29	1:00:00	386
2007-1-29	2:00:00	403
2007-1-29	3:00:00	382
2007-1-29	4:00:00	339
2007-1-29	5:00:00	282
2007-1-29	6:00:00	217
2007-1-29	7:00:00	155
2007-1-29	8:00:00	106
2007-1-29	9:00:00	78
2007-1-29	10:00:00	80
2007-1-29	11:00:00	121
2007-1-29	12:00:00	192
2007-1-29	13:00:00	281
2007-1-29	14:00:00	363
2007-1-29	15:00:00	412
2007-1-29	16:00:00	421
2007-1-29	17:00:00	399
2007-1-29	18:00:00	349
2007-1-29	19:00:00	287
2007-1-29	20:00:00	232
2007-1-29	21:00:00	188
2007-1-29	22:00:00	180
2007-1-29	23:00:00	208
2007-1-30	0:00:00	267
2007-1-30	1:00:00	342
2007-1-30	2:00:00	401
2007-1-30	3:00:00	423
2007-1-30	4:00:00	411
2007-1-30	5:00:00	373
2007-1-30	6:00:00	315
2007-1-30	7:00:00	250
2007-1-30	8:00:00	185
2007-1-30	9:00:00	136
2007-1-30	10:00:00	112
2007-1-30	11:00:00	112
2007-1-30	12:00:00	150
2007-1-30	13:00:00	222
2007-1-30	14:00:00	313
2007-1-30	15:00:00	392
2007-1-30	16:00:00	437
2007-1-30	17:00:00	443
2007-1-30	18:00:00	411
2007-1-30	19:00:00	355
2007-1-30	20:00:00	291
2007-1-30	21:00:00	225
2007-1-30	22:00:00	180
2007-1-30	23:00:00	161
2007-1-31	0:00:00	172
2007-1-31	1:00:00	220
2007-1-31	2:00:00	292
2007-1-31	3:00:00	364
2007-1-31	4:00:00	402
2007-1-31	5:00:00	396
2007-1-31	6:00:00	352
2007-1-31	7:00:00	283
2007-1-31	8:00:00	206
2007-1-31	9:00:00	135
2007-1-31	10:00:00	76
2007-1-31	11:00:00	41
2007-1-31	12:00:00	38
2007-1-31	13:00:00	81
2007-1-31	14:00:00	165
2007-1-31	15:00:00	273
2007-1-31	16:00:00	376
2007-1-31	17:00:00	445
2007-1-31	18:00:00	463
2007-1-31	19:00:00	436
2007-1-31	20:00:00	385
2007-1-31	21:00:00	312
2007-1-31	22:00:00	237
2007-1-31	23:00:00	182
2007-2-1	0:00:00	156
2007-2-1	1:00:00	167
2007-2-1	2:00:00	226
2007-2-1	3:00:00	317
2007-2-1	4:00:00	404
2007-2-1	5:00:00	442
2007-2-1	6:00:00	422
2007-2-1	7:00:00	367
2007-2-1	8:00:00	287
2007-2-1	9:00:00	202
2007-2-1	10:00:00	124
2007-2-1	11:00:00	62
2007-2-1	12:00:00	25
2007-2-1	13:00:00	26
2007-2-1	14:00:00	72
2007-2-1	15:00:00	168
2007-2-1	16:00:00	287
2007-2-1	17:00:00	394
2007-2-1	18:00:00	451
2007-2-1	19:00:00	450
2007-2-1	20:00:00	404
2007-2-1	21:00:00	334
2007-2-1	22:00:00	256
2007-2-1	23:00:00	186
2007-2-2	0:00:00	136
2007-2-2	1:00:00	122
2007-2-2	2:00:00	149
2007-2-2	3:00:00	224
2007-2-2	4:00:00	324
2007-2-2	5:00:00	412
2007-2-2	6:00:00	444
2007-2-2	7:00:00	416
2007-2-2	8:00:00	346
2007-2-2	9:00:00	256
2007-2-2	10:00:00	172
2007-2-2	11:00:00	94
2007-2-2	12:00:00	38
2007-2-2	13:00:00	11
2007-2-2	14:00:00	24
2007-2-2	15:00:00	88
2007-2-2	16:00:00	196
2007-2-2	17:00:00	315
2007-2-2	18:00:00	408
2007-2-2	19:00:00	446
2007-2-2	20:00:00	421
2007-2-2	21:00:00	360
2007-2-2	22:00:00	282
2007-2-2	23:00:00	195
2007-2-3	0:00:00	121
2007-2-3	1:00:00	78
2007-2-3	2:00:00	78
2007-2-3	3:00:00	132
2007-2-3	4:00:00	233
2007-2-3	5:00:00	342
2007-2-3	6:00:00	420
2007-2-3	7:00:00	440
2007-2-3	8:00:00	397
2007-2-3	9:00:00	320
2007-2-3	10:00:00	231
2007-2-3	11:00:00	145
2007-2-3	12:00:00	76
2007-2-3	13:00:00	36
2007-2-3	14:00:00	26
2007-2-3	15:00:00	69
2007-2-3	16:00:00	169
2007-2-3	17:00:00	305
2007-2-3	18:00:00	429
2007-2-3	19:00:00	498
2007-2-3	20:00:00	499
2007-2-3	21:00:00	448
2007-2-3	22:00:00	373
2007-2-3	23:00:00	284
2007-2-4	0:00:00	198
2007-2-4	1:00:00	132
2007-2-4	2:00:00	102
2007-2-4	3:00:00	121
2007-2-4	4:00:00	198
2007-2-4	5:00:00	316
2007-2-4	6:00:00	429
2007-2-4	7:00:00	482
2007-2-4	8:00:00	472
2007-2-4	9:00:00	406
2007-2-4	10:00:00	317
2007-2-4	11:00:00	223
2007-2-4	12:00:00	133
2007-2-4	13:00:00	65
2007-2-4	14:00:00	29
2007-2-4	15:00:00	35
2007-2-4	16:00:00	99
2007-2-4	17:00:00	216
2007-2-4	18:00:00	351
2007-2-4	19:00:00	454
2007-2-4	20:00:00	493
2007-2-4	21:00:00	470
2007-2-4	22:00:00	405
2007-2-4	23:00:00	322
2007-2-5	0:00:00	232
2007-2-5	1:00:00	150
2007-2-5	2:00:00	99
2007-2-5	3:00:00	93
2007-2-5	4:00:00	141
2007-2-5	5:00:00	245
2007-2-5	6:00:00	366
2007-2-5	7:00:00	457
2007-2-5	8:00:00	481
2007-2-5	9:00:00	442
2007-2-5	10:00:00	370
2007-2-5	11:00:00	282
2007-2-5	12:00:00	193
2007-2-5	13:00:00	116
2007-2-5	14:00:00	63
2007-2-5	15:00:00	45
2007-2-5	16:00:00	81
2007-2-5	17:00:00	175
2007-2-5	18:00:00	306
2007-2-5	19:00:00	427
2007-2-5	20:00:00	494
2007-2-5	21:00:00	494
2007-2-5	22:00:00	445
2007-2-5	23:00:00	372
2007-2-6	0:00:00	283
2007-2-6	1:00:00	195
2007-2-6	2:00:00	132
2007-2-6	3:00:00	105
2007-2-6	4:00:00	127
2007-2-6	5:00:00	207
2007-2-6	6:00:00	324
2007-2-6	7:00:00	436
2007-2-6	8:00:00	492
2007-2-6	9:00:00	483
2007-2-6	10:00:00	426
2007-2-6	11:00:00	345
2007-2-6	12:00:00	263
2007-2-6	13:00:00	180
2007-2-6	14:00:00	117
2007-2-6	15:00:00	82
2007-2-6	16:00:00	87
2007-2-6	17:00:00	144
2007-2-6	18:00:00	252
2007-2-6	19:00:00	375
2007-2-6	20:00:00	464
2007-2-6	21:00:00	492
2007-2-6	22:00:00	463
2007-2-6	23:00:00	398
2007-2-7	0:00:00	322
2007-2-7	1:00:00	236
2007-2-7	2:00:00	162
2007-2-7	3:00:00	116
2007-2-7	4:00:00	113
2007-2-7	5:00:00	157
2007-2-7	6:00:00	252
2007-2-7	7:00:00	362
2007-2-7	8:00:00	449
2007-2-7	9:00:00	481
2007-2-7	10:00:00	455
2007-2-7	11:00:00	391
2007-2-7	12:00:00	312
2007-2-7	13:00:00	226
2007-2-7	14:00:00	153
2007-2-7	15:00:00	103
2007-2-7	16:00:00	89
2007-2-7	17:00:00	117
2007-2-7	18:00:00	196
2007-2-7	19:00:00	306
2007-2-7	20:00:00	412
2007-2-7	21:00:00	470
2007-2-7	22:00:00	470
2007-2-7	23:00:00	424
2007-2-8	0:00:00	354
2007-2-8	1:00:00	271
2007-2-8	2:00:00	194
2007-2-8	3:00:00	135
2007-2-8	4:00:00	117
2007-2-8	5:00:00	138
2007-2-8	6:00:00	202
2007-2-8	7:00:00	298
2007-2-8	8:00:00	394
2007-2-8	9:00:00	452
2007-2-8	10:00:00	456
2007-2-8	11:00:00	418
2007-2-8	12:00:00	351
2007-2-8	13:00:00	275
2007-2-8	14:00:00	201
2007-2-8	15:00:00	142
2007-2-8	16:00:00	106
2007-2-8	17:00:00	112
2007-2-8	18:00:00	159
2007-2-8	19:00:00	249
2007-2-8	20:00:00	351
2007-2-8	21:00:00	426
2007-2-8	22:00:00	453
2007-2-8	23:00:00	430
2007-2-9	0:00:00	373
2007-2-9	1:00:00	302
2007-2-9	2:00:00	223
2007-2-9	3:00:00	155
2007-2-9	4:00:00	112
2007-2-9	5:00:00	104
2007-2-9	6:00:00	133
2007-2-9	7:00:00	203
2007-2-9	8:00:00	295
2007-2-9	9:00:00	382
2007-2-9	10:00:00	421
2007-2-9	11:00:00	411
2007-2-9	12:00:00	365
2007-2-9	13:00:00	302
2007-2-9	14:00:00	232
2007-2-9	15:00:00	166
2007-2-9	16:00:00	124
2007-2-9	17:00:00	112
2007-2-9	18:00:00	135
2007-2-9	19:00:00	201
2007-2-9	20:00:00	286
2007-2-9	21:00:00	367
2007-2-9	22:00:00	415
2007-2-9	23:00:00	417
2007-2-10	0:00:00	383
2007-2-10	1:00:00	326
2007-2-10	2:00:00	255
2007-2-10	3:00:00	185
2007-2-10	4:00:00	127
2007-2-10	5:00:00	95
2007-2-10	6:00:00	98
2007-2-10	7:00:00	135
2007-2-10	8:00:00	204
2007-2-10	9:00:00	287
2007-2-10	10:00:00	359
2007-2-10	11:00:00	393
2007-2-10	12:00:00	388
2007-2-10	13:00:00	359
2007-2-10	14:00:00	314
2007-2-10	15:00:00	262
2007-2-10	16:00:00	211
2007-2-10	17:00:00	178
2007-2-10	18:00:00	181
2007-2-10	19:00:00	212
2007-2-10	20:00:00	274
2007-2-10	21:00:00	336
2007-2-10	22:00:00	387
2007-2-10	23:00:00	405
2007-2-11	0:00:00	387
2007-2-11	1:00:00	345
2007-2-11	2:00:00	293
2007-2-11	3:00:00	235
2007-2-11	4:00:00	177
2007-2-11	5:00:00	132
2007-2-11	6:00:00	112
2007-2-11	7:00:00	119
2007-2-11	8:00:00	155
2007-2-11	9:00:00	213
2007-2-11	10:00:00	280
2007-2-11	11:00:00	338
2007-2-11	12:00:00	366
2007-2-11	13:00:00	363
2007-2-11	14:00:00	337
2007-2-11	15:00:00	292
2007-2-11	16:00:00	241
2007-2-11	17:00:00	195
2007-2-11	18:00:00	175
2007-2-11	19:00:00	181
2007-2-11	20:00:00	211
2007-2-11	21:00:00	263
2007-2-11	22:00:00	316
2007-2-11	23:00:00	359
2007-2-12	0:00:00	375
2007-2-12	1:00:00	364
2007-2-12	2:00:00	332
2007-2-12	3:00:00	285
2007-2-12	4:00:00	235
2007-2-12	5:00:00	188
2007-2-12	6:00:00	153
2007-2-12	7:00:00	135
2007-2-12	8:00:00	138
2007-2-12	9:00:00	168
2007-2-12	10:00:00	217
2007-2-12	11:00:00	278
2007-2-12	12:00:00	336
2007-2-12	13:00:00	375
2007-2-12	14:00:00	386
2007-2-12	15:00:00	371
2007-2-12	16:00:00	340
2007-2-12	17:00:00	298
2007-2-12	18:00:00	262
2007-2-12	19:00:00	240
2007-2-12	20:00:00	239
2007-2-12	21:00:00	262
2007-2-12	22:00:00	299
2007-2-12	23:00:00	346
2007-2-13	0:00:00	386
2007-2-13	1:00:00	406
2007-2-13	2:00:00	400
2007-2-13	3:00:00	373
2007-2-13	4:00:00	328
2007-2-13	5:00:00	276
2007-2-13	6:00:00	224
2007-2-13	7:00:00	182
2007-2-13	8:00:00	153
2007-2-13	9:00:00	147
2007-2-13	10:00:00	170
2007-2-13	11:00:00	216
2007-2-13	12:00:00	280
2007-2-13	13:00:00	348
2007-2-13	14:00:00	401
2007-2-13	15:00:00	425
2007-2-13	16:00:00	416
2007-2-13	17:00:00	388
2007-2-13	18:00:00	342
2007-2-13	19:00:00	297
2007-2-13	20:00:00	255
2007-2-13	21:00:00	238
2007-2-13	22:00:00	249
2007-2-13	23:00:00	281
2007-2-14	0:00:00	328
2007-2-14	1:00:00	371
2007-2-14	2:00:00	402
2007-2-14	3:00:00	401
2007-2-14	4:00:00	366
2007-2-14	5:00:00	322
2007-2-14	6:00:00	271
2007-2-14	7:00:00	232
2007-2-14	8:00:00	202
2007-2-14	9:00:00	177
2007-2-14	10:00:00	166
2007-2-14	11:00:00	193
2007-2-14	12:00:00	232
2007-2-14	13:00:00	289
2007-2-14	14:00:00	344
2007-2-14	15:00:00	387
2007-2-14	16:00:00	395
2007-2-14	17:00:00	378
2007-2-14	18:00:00	338
2007-2-14	19:00:00	285
2007-2-14	20:00:00	233
2007-2-14	21:00:00	184
2007-2-14	22:00:00	161
2007-2-14	23:00:00	155
2007-2-15	0:00:00	181
2007-2-15	1:00:00	230
2007-2-15	2:00:00	285
2007-2-15	3:00:00	333
2007-2-15	4:00:00	350
2007-2-15	5:00:00	329
2007-2-15	6:00:00	275
2007-2-15	7:00:00	207
2007-2-15	8:00:00	142
2007-2-15	9:00:00	85
2007-2-15	10:00:00	52
2007-2-15	11:00:00	38
2007-2-15	12:00:00	62
2007-2-15	13:00:00	118
2007-2-15	14:00:00	205
2007-2-15	15:00:00	293
2007-2-15	16:00:00	365
2007-2-15	17:00:00	404
2007-2-15	18:00:00	403
2007-2-15	19:00:00	369
2007-2-15	20:00:00	316
2007-2-15	21:00:00	251
2007-2-15	22:00:00	196
2007-2-15	23:00:00	158
2007-2-16	0:00:00	156
2007-2-16	1:00:00	195
2007-2-16	2:00:00	272
2007-2-16	3:00:00	358
2007-2-16	4:00:00	425
2007-2-16	5:00:00	444
2007-2-16	6:00:00	420
2007-2-16	7:00:00	363
2007-2-16	8:00:00	291
2007-2-16	9:00:00	213
2007-2-16	10:00:00	146
2007-2-16	11:00:00	101
2007-2-16	12:00:00	88
2007-2-16	13:00:00	115
2007-2-16	14:00:00	191
2007-2-16	15:00:00	301
2007-2-16	16:00:00	417
2007-2-16	17:00:00	495
2007-2-16	18:00:00	520
2007-2-16	19:00:00	493
2007-2-16	20:00:00	435
2007-2-16	21:00:00	358
2007-2-16	22:00:00	276
2007-2-16	23:00:00	208
2007-2-17	0:00:00	171
2007-2-17	1:00:00	178
2007-2-17	2:00:00	232
2007-2-17	3:00:00	330
2007-2-17	4:00:00	437
2007-2-17	5:00:00	502
2007-2-17	6:00:00	506
2007-2-17	7:00:00	459
2007-2-17	8:00:00	375
2007-2-17	9:00:00	286
2007-2-17	10:00:00	197
2007-2-17	11:00:00	126
2007-2-17	12:00:00	82
2007-2-17	13:00:00	77
2007-2-17	14:00:00	117
2007-2-17	15:00:00	217
2007-2-17	16:00:00	351
2007-2-17	17:00:00	475
2007-2-17	18:00:00	539
2007-2-17	19:00:00	533
2007-2-17	20:00:00	475
2007-2-17	21:00:00	391
2007-2-17	22:00:00	292
2007-2-17	23:00:00	202
2007-2-18	0:00:00	142
2007-2-18	1:00:00	115
2007-2-18	2:00:00	143
2007-2-18	3:00:00	226
2007-2-18	4:00:00	352
2007-2-18	5:00:00	472
2007-2-18	6:00:00	520
2007-2-18	7:00:00	505
2007-2-18	8:00:00	428
2007-2-18	9:00:00	331
2007-2-18	10:00:00	225
2007-2-18	11:00:00	133
2007-2-18	12:00:00	64
2007-2-18	13:00:00	28
2007-2-18	14:00:00	35
2007-2-18	15:00:00	97
2007-2-18	16:00:00	223
2007-2-18	17:00:00	371
2007-2-18	18:00:00	480
2007-2-18	19:00:00	519
2007-2-18	20:00:00	490
2007-2-18	21:00:00	418
2007-2-18	22:00:00	328
2007-2-18	23:00:00	231
2007-2-19	0:00:00	145
2007-2-19	1:00:00	87
2007-2-19	2:00:00	73
2007-2-19	3:00:00	114
2007-2-19	4:00:00	223
2007-2-19	5:00:00	364
2007-2-19	6:00:00	474
2007-2-19	7:00:00	512
2007-2-19	8:00:00	475
2007-2-19	9:00:00	391
2007-2-19	10:00:00	289
2007-2-19	11:00:00	182
2007-2-19	12:00:00	90
2007-2-19	13:00:00	25
2007-2-19	14:00:00	0
2007-2-19	15:00:00	3
2007-2-19	16:00:00	21
2007-2-19	17:00:00	111
2007-2-19	18:00:00	258
2007-2-19	19:00:00	415
2007-2-19	20:00:00	510
2007-2-19	21:00:00	525
2007-2-19	22:00:00	477
2007-2-19	23:00:00	394
2007-2-20	0:00:00	189
2007-2-20	1:00:00	103
2007-2-20	2:00:00	52
2007-2-20	3:00:00	56
2007-2-20	4:00:00	125
2007-2-20	5:00:00	265
2007-2-20	6:00:00	420
2007-2-20	7:00:00	520
2007-2-20	8:00:00	534
2007-2-20	9:00:00	474
2007-2-20	10:00:00	383
2007-2-20	11:00:00	277
2007-2-20	12:00:00	172
2007-2-20	13:00:00	83
2007-2-20	14:00:00	28
2007-2-20	15:00:00	14
2007-2-20	16:00:00	61
2007-2-20	17:00:00	178
2007-2-20	18:00:00	344
2007-2-20	19:00:00	485
2007-2-20	20:00:00	545
2007-2-20	21:00:00	525
2007-2-20	22:00:00	454
2007-2-20	23:00:00	361
2007-2-21	0:00:00	255
2007-2-21	1:00:00	152
2007-2-21	2:00:00	81
2007-2-21	3:00:00	46
2007-2-21	4:00:00	70
2007-2-21	5:00:00	166
2007-2-21	6:00:00	319
2007-2-21	7:00:00	464
2007-2-21	8:00:00	537
2007-2-21	9:00:00	524
2007-2-21	10:00:00	453
2007-2-21	11:00:00	358
2007-2-21	12:00:00	251
2007-2-21	13:00:00	152
2007-2-21	14:00:00	72
2007-2-21	15:00:00	29
2007-2-21	16:00:00	34
2007-2-21	17:00:00	102
2007-2-21	18:00:00	237
2007-2-21	19:00:00	395
2007-2-21	20:00:00	503
2007-2-21	21:00:00	531
2007-2-21	22:00:00	489
2007-2-21	23:00:00	412
2007-2-22	0:00:00	314
2007-2-22	1:00:00	211
2007-2-22	2:00:00	119
2007-2-22	3:00:00	58
2007-2-22	4:00:00	41
2007-2-22	5:00:00	83
2007-2-22	6:00:00	195
2007-2-22	7:00:00	345
2007-2-22	8:00:00	465
2007-2-22	9:00:00	517
2007-2-22	10:00:00	492
2007-2-22	11:00:00	421
2007-2-22	12:00:00	333
2007-2-22	13:00:00	234
2007-2-22	14:00:00	142
2007-2-22	15:00:00	75
2007-2-22	16:00:00	52
2007-2-22	17:00:00	80
2007-2-22	18:00:00	168
2007-2-22	19:00:00	303
2007-2-22	20:00:00	433
2007-2-22	21:00:00	507
2007-2-22	22:00:00	513
2007-2-22	23:00:00	460
2007-2-23	0:00:00	386
2007-2-23	1:00:00	292
2007-2-23	2:00:00	202
2007-2-23	3:00:00	126
2007-2-23	4:00:00	82
2007-2-23	5:00:00	84
2007-2-23	6:00:00	137
2007-2-23	7:00:00	247
2007-2-23	8:00:00	375
2007-2-23	9:00:00	465
2007-2-23	10:00:00	492
2007-2-23	11:00:00	455
2007-2-23	12:00:00	388
2007-2-23	13:00:00	304
2007-2-23	14:00:00	219
2007-2-23	15:00:00	146
2007-2-23	16:00:00	99
2007-2-23	17:00:00	92
2007-2-23	18:00:00	132
2007-2-23	19:00:00	220
2007-2-23	20:00:00	331
2007-2-23	21:00:00	427
2007-2-23	22:00:00	470
2007-2-23	23:00:00	452
2007-2-24	0:00:00	397
2007-2-24	1:00:00	322
2007-2-24	2:00:00	236
2007-2-24	3:00:00	158
2007-2-24	4:00:00	96
2007-2-24	5:00:00	65
2007-2-24	6:00:00	72
2007-2-24	7:00:00	125
2007-2-24	8:00:00	221
2007-2-24	9:00:00	331
2007-2-24	10:00:00	416
2007-2-24	11:00:00	451
2007-2-24	12:00:00	435
2007-2-24	13:00:00	388
2007-2-24	14:00:00	321
2007-2-24	15:00:00	246
2007-2-24	16:00:00	181
2007-2-24	17:00:00	146
2007-2-24	18:00:00	148
2007-2-24	19:00:00	185
2007-2-24	20:00:00	259
2007-2-24	21:00:00	344
2007-2-24	22:00:00	412
2007-2-24	23:00:00	441
2007-2-25	0:00:00	428
2007-2-25	1:00:00	384
2007-2-25	2:00:00	325
2007-2-25	3:00:00	259
2007-2-25	4:00:00	192
2007-2-25	5:00:00	142
2007-2-25	6:00:00	115
2007-2-25	7:00:00	116
2007-2-25	8:00:00	159
2007-2-25	9:00:00	234
2007-2-25	10:00:00	325
2007-2-25	11:00:00	402
2007-2-25	12:00:00	442
2007-2-25	13:00:00	437
2007-2-25	14:00:00	406
2007-2-25	15:00:00	354
2007-2-25	16:00:00	292
2007-2-25	17:00:00	235
2007-2-25	18:00:00	202
2007-2-25	19:00:00	197
2007-2-25	20:00:00	226
2007-2-25	21:00:00	281
2007-2-25	22:00:00	352
2007-2-25	23:00:00	412
2007-2-26	0:00:00	432
2007-2-26	1:00:00	417
2007-2-26	2:00:00	377
2007-2-26	3:00:00	327
2007-2-26	4:00:00	264
2007-2-26	5:00:00	202
2007-2-26	6:00:00	151
2007-2-26	7:00:00	116
2007-2-26	8:00:00	111
2007-2-26	9:00:00	139
2007-2-26	10:00:00	200
2007-2-26	11:00:00	285
2007-2-26	12:00:00	369
2007-2-26	13:00:00	427
2007-2-26	14:00:00	445
2007-2-26	15:00:00	431
2007-2-26	16:00:00	388
2007-2-26	17:00:00	334
2007-2-26	18:00:00	279
2007-2-26	19:00:00	238
2007-2-26	20:00:00	218
2007-2-26	21:00:00	221
2007-2-26	22:00:00	253
2007-2-26	23:00:00	308
2007-2-27	0:00:00	361
2007-2-27	1:00:00	399
2007-2-27	2:00:00	403
2007-2-27	3:00:00	382
2007-2-27	4:00:00	342
2007-2-27	5:00:00	286
2007-2-27	6:00:00	225
2007-2-27	7:00:00	166
2007-2-27	8:00:00	124
2007-2-27	9:00:00	104
2007-2-27	10:00:00	114
2007-2-27	11:00:00	161
2007-2-27	12:00:00	237
2007-2-27	13:00:00	323
2007-2-27	14:00:00	398
2007-2-27	15:00:00	442
2007-2-27	16:00:00	444
2007-2-27	17:00:00	414
2007-2-27	18:00:00	365
2007-2-27	19:00:00	307
2007-2-27	20:00:00	253
2007-2-27	21:00:00	215
2007-2-27	22:00:00	202
2007-2-27	23:00:00	214
2007-2-28	0:00:00	256
2007-2-28	1:00:00	322
2007-2-28	2:00:00	375
2007-2-28	3:00:00	400
2007-2-28	4:00:00	392
2007-2-28	5:00:00	356
2007-2-28	6:00:00	304
2007-2-28	7:00:00	242
2007-2-28	8:00:00	179
2007-2-28	9:00:00	131
2007-2-28	10:00:00	103
2007-2-28	11:00:00	109
2007-2-28	12:00:00	147
2007-2-28	13:00:00	222
2007-2-28	14:00:00	315
2007-2-28	15:00:00	398
2007-2-28	16:00:00	452
2007-2-28	17:00:00	465
2007-2-28	18:00:00	446
2007-2-28	19:00:00	400
2007-2-28	20:00:00	340
2007-2-28	21:00:00	281
2007-2-28	22:00:00	234
2007-2-28	23:00:00	216
2007-3-1	0:00:00	225
2007-3-1	1:00:00	270
2007-3-1	2:00:00	343
2007-3-1	3:00:00	412
2007-3-1	4:00:00	453
2007-3-1	5:00:00	446
2007-3-1	6:00:00	404
2007-3-1	7:00:00	339
2007-3-1	8:00:00	271
2007-3-1	9:00:00	204
2007-3-1	10:00:00	153
2007-3-1	11:00:00	125
2007-3-1	12:00:00	126
2007-3-1	13:00:00	171
2007-3-1	14:00:00	250
2007-3-1	15:00:00	352
2007-3-1	16:00:00	442
2007-3-1	17:00:00	489
2007-3-1	18:00:00	485
2007-3-1	19:00:00	443
2007-3-1	20:00:00	381
2007-3-1	21:00:00	305
2007-3-1	22:00:00	237
2007-3-1	23:00:00	189
2007-3-2	0:00:00	176
2007-3-2	1:00:00	201
2007-3-2	2:00:00	266
2007-3-2	3:00:00	355
2007-3-2	4:00:00	428
2007-3-2	5:00:00	462
2007-3-2	6:00:00	444
2007-3-2	7:00:00	392
2007-3-2	8:00:00	316
2007-3-2	9:00:00	240
2007-3-2	10:00:00	165
2007-3-2	11:00:00	111
2007-3-2	12:00:00	82
2007-3-2	13:00:00	90
2007-3-2	14:00:00	150
2007-3-2	15:00:00	254
2007-3-2	16:00:00	373
2007-3-2	17:00:00	462
2007-3-2	18:00:00	496
2007-3-2	19:00:00	477
2007-3-2	20:00:00	421
2007-3-2	21:00:00	346
2007-3-2	22:00:00	268
2007-3-2	23:00:00	202
2007-3-3	0:00:00	158
2007-3-3	1:00:00	152
2007-3-3	2:00:00	191
2007-3-3	3:00:00	276
2007-3-3	4:00:00	375
2007-3-3	5:00:00	458
2007-3-3	6:00:00	484
2007-3-3	7:00:00	454
2007-3-3	8:00:00	386
2007-3-3	9:00:00	305
2007-3-3	10:00:00	219
2007-3-3	11:00:00	143
2007-3-3	12:00:00	90
2007-3-3	13:00:00	73
2007-3-3	14:00:00	103
2007-3-3	15:00:00	186
2007-3-3	16:00:00	305
2007-3-3	17:00:00	424
2007-3-3	18:00:00	501
2007-3-3	19:00:00	508
2007-3-3	20:00:00	473
2007-3-3	21:00:00	404
2007-3-3	22:00:00	326
2007-3-3	23:00:00	241
2007-3-4	0:00:00	178
2007-3-4	1:00:00	151
2007-3-4	2:00:00	165
2007-3-4	3:00:00	237
2007-3-4	4:00:00	345
2007-3-4	5:00:00	447
2007-3-4	6:00:00	498
2007-3-4	7:00:00	486
2007-3-4	8:00:00	427
2007-3-4	9:00:00	342
2007-3-4	10:00:00	247
2007-3-4	11:00:00	156
2007-3-4	12:00:00	85
2007-3-4	13:00:00	46
2007-3-4	14:00:00	53
2007-3-4	15:00:00	106
2007-3-4	16:00:00	208
2007-3-4	17:00:00	332
2007-3-4	18:00:00	428
2007-3-4	19:00:00	471
2007-3-4	20:00:00	447
2007-3-4	21:00:00	396
2007-3-4	22:00:00	326
2007-3-4	23:00:00	249
2007-3-5	0:00:00	180
2007-3-5	1:00:00	136
2007-3-5	2:00:00	142
2007-3-5	3:00:00	203
2007-3-5	4:00:00	314
2007-3-5	5:00:00	441
2007-3-5	6:00:00	517
2007-3-5	7:00:00	525
2007-3-5	8:00:00	478
2007-3-5	9:00:00	393
2007-3-5	10:00:00	312
2007-3-5	11:00:00	231
2007-3-5	12:00:00	149
2007-3-5	13:00:00	89
2007-3-5	14:00:00	57
2007-3-5	15:00:00	69
2007-3-5	16:00:00	136
2007-3-5	17:00:00	243
2007-3-5	18:00:00	345
2007-3-5	19:00:00	401
2007-3-5	20:00:00	406
2007-3-5	21:00:00	354
2007-3-5	22:00:00	282
2007-3-5	23:00:00	195
2007-3-6	0:00:00	122
2007-3-6	1:00:00	68
2007-3-6	2:00:00	53
2007-3-6	3:00:00	78
2007-3-6	4:00:00	151
2007-3-6	5:00:00	255
2007-3-6	6:00:00	352
2007-3-6	7:00:00	391
2007-3-6	8:00:00	382
2007-3-6	9:00:00	325
2007-3-6	10:00:00	242
2007-3-6	11:00:00	154
2007-3-6	12:00:00	73
2007-3-6	13:00:00	11
2007-3-6	14:00:00	0
2007-3-6	15:00:00	15
2007-3-6	16:00:00	0
2007-3-6	17:00:00	2
2007-3-6	18:00:00	65
2007-3-6	19:00:00	185
2007-3-6	20:00:00	317
2007-3-6	21:00:00	399
2007-3-6	22:00:00	424
2007-3-6	23:00:00	394
2007-3-7	0:00:00	182
2007-3-7	1:00:00	113
2007-3-7	2:00:00	74
2007-3-7	3:00:00	75
2007-3-7	4:00:00	134
2007-3-7	5:00:00	247
2007-3-7	6:00:00	369
2007-3-7	7:00:00	455
2007-3-7	8:00:00	479
2007-3-7	9:00:00	450
2007-3-7	10:00:00	384
2007-3-7	11:00:00	302
2007-3-7	12:00:00	218
2007-3-7	13:00:00	144
2007-3-7	14:00:00	94
2007-3-7	15:00:00	82
2007-3-7	16:00:00	113
2007-3-7	17:00:00	205
2007-3-7	18:00:00	332
2007-3-7	19:00:00	441
2007-3-7	20:00:00	495
2007-3-7	21:00:00	482
2007-3-7	22:00:00	418
2007-3-7	23:00:00	338
2007-3-8	0:00:00	248
2007-3-8	1:00:00	165
2007-3-8	2:00:00	103
2007-3-8	3:00:00	77
2007-3-8	4:00:00	99
2007-3-8	5:00:00	175
2007-3-8	6:00:00	285
2007-3-8	7:00:00	402
2007-3-8	8:00:00	472
2007-3-8	9:00:00	472
2007-3-8	10:00:00	423
2007-3-8	11:00:00	352
2007-3-8	12:00:00	264
2007-3-8	13:00:00	180
2007-3-8	14:00:00	112
2007-3-8	15:00:00	75
2007-3-8	16:00:00	85
2007-3-8	17:00:00	146
2007-3-8	18:00:00	253
2007-3-8	19:00:00	370
2007-3-8	20:00:00	452
2007-3-8	21:00:00	465
2007-3-8	22:00:00	430
2007-3-8	23:00:00	360
2007-3-9	0:00:00	276
2007-3-9	1:00:00	191
2007-3-9	2:00:00	116
2007-3-9	3:00:00	74
2007-3-9	4:00:00	69
2007-3-9	5:00:00	110
2007-3-9	6:00:00	201
2007-3-9	7:00:00	312
2007-3-9	8:00:00	412
2007-3-9	9:00:00	456
2007-3-9	10:00:00	444
2007-3-9	11:00:00	394
2007-3-9	12:00:00	323
2007-3-9	13:00:00	244
2007-3-9	14:00:00	171
2007-3-9	15:00:00	122
2007-3-9	16:00:00	112
2007-3-9	17:00:00	148
2007-3-9	18:00:00	232
2007-3-9	19:00:00	338
2007-3-9	20:00:00	426
2007-3-9	21:00:00	465
2007-3-9	22:00:00	450
2007-3-9	23:00:00	399
2007-3-10	0:00:00	327
2007-3-10	1:00:00	248
2007-3-10	2:00:00	172
2007-3-10	3:00:00	118
2007-3-10	4:00:00	94
2007-3-10	5:00:00	111
2007-3-10	6:00:00	172
2007-3-10	7:00:00	267
2007-3-10	8:00:00	374
2007-3-10	9:00:00	451
2007-3-10	10:00:00	471
2007-3-10	11:00:00	442
2007-3-10	12:00:00	389
2007-3-10	13:00:00	324
2007-3-10	14:00:00	256
2007-3-10	15:00:00	209
2007-3-10	16:00:00	197
2007-3-10	17:00:00	216
2007-3-10	18:00:00	276
2007-3-10	19:00:00	358
2007-3-10	20:00:00	436
2007-3-10	21:00:00	466
2007-3-10	22:00:00	454
2007-3-10	23:00:00	395
2007-3-11	0:00:00	322
2007-3-11	1:00:00	246
2007-3-11	2:00:00	178
2007-3-11	3:00:00	126
2007-3-11	4:00:00	96
2007-3-11	5:00:00	91
2007-3-11	6:00:00	113
2007-3-11	7:00:00	172
2007-3-11	8:00:00	251
2007-3-11	9:00:00	329
2007-3-11	10:00:00	375
2007-3-11	11:00:00	378
2007-3-11	12:00:00	348
2007-3-11	13:00:00	298
2007-3-11	14:00:00	236
2007-3-11	15:00:00	180
2007-3-11	16:00:00	149
2007-3-11	17:00:00	146
2007-3-11	18:00:00	175
2007-3-11	19:00:00	230
2007-3-11	20:00:00	292
2007-3-11	21:00:00	345
2007-3-11	22:00:00	369
2007-3-11	23:00:00	360
2007-3-12	0:00:00	326
2007-3-12	1:00:00	272
2007-3-12	2:00:00	215
2007-3-12	3:00:00	161
2007-3-12	4:00:00	118
2007-3-12	5:00:00	99
2007-3-12	6:00:00	103
2007-3-12	7:00:00	135
2007-3-12	8:00:00	188
2007-3-12	9:00:00	253
2007-3-12	10:00:00	313
2007-3-12	11:00:00	356
2007-3-12	12:00:00	369
2007-3-12	13:00:00	357
2007-3-12	14:00:00	325
2007-3-12	15:00:00	279
2007-3-12	16:00:00	235
2007-3-12	17:00:00	206
2007-3-12	18:00:00	202
2007-3-12	19:00:00	225
2007-3-12	20:00:00	275
2007-3-12	21:00:00	335
2007-3-12	22:00:00	382
2007-3-12	23:00:00	411
2007-3-13	0:00:00	398
2007-3-13	1:00:00	369
2007-3-13	2:00:00	320
2007-3-13	3:00:00	264
2007-3-13	4:00:00	208
2007-3-13	5:00:00	165
2007-3-13	6:00:00	142
2007-3-13	7:00:00	141
2007-3-13	8:00:00	165
2007-3-13	9:00:00	215
2007-3-13	10:00:00	283
2007-3-13	11:00:00	352
2007-3-13	12:00:00	398
2007-3-13	13:00:00	412
2007-3-13	14:00:00	402
2007-3-13	15:00:00	365
2007-3-13	16:00:00	320
2007-3-13	17:00:00	274
2007-3-13	18:00:00	240
2007-3-13	19:00:00	227
2007-3-13	20:00:00	234
2007-3-13	21:00:00	265
2007-3-13	22:00:00	312
2007-3-13	23:00:00	362
2007-3-14	0:00:00	388
2007-3-14	1:00:00	387
2007-3-14	2:00:00	366
2007-3-14	3:00:00	327
2007-3-14	4:00:00	280
2007-3-14	5:00:00	230
2007-3-14	6:00:00	184
2007-3-14	7:00:00	154
2007-3-14	8:00:00	143
2007-3-14	9:00:00	160
2007-3-14	10:00:00	202
2007-3-14	11:00:00	265
2007-3-14	12:00:00	335
2007-3-14	13:00:00	396
2007-3-14	14:00:00	432
2007-3-14	15:00:00	435
2007-3-14	16:00:00	408
2007-3-14	17:00:00	364
2007-3-14	18:00:00	313
2007-3-14	19:00:00	269
2007-3-14	20:00:00	241
2007-3-14	21:00:00	234
2007-3-14	22:00:00	250
2007-3-14	23:00:00	294
2007-3-15	0:00:00	345
2007-3-15	1:00:00	389
2007-3-15	2:00:00	401
2007-3-15	3:00:00	391
2007-3-15	4:00:00	358
2007-3-15	5:00:00	309
2007-3-15	6:00:00	255
2007-3-15	7:00:00	205
2007-3-15	8:00:00	164
2007-3-15	9:00:00	144
2007-3-15	10:00:00	150
2007-3-15	11:00:00	183
2007-3-15	12:00:00	245
2007-3-15	13:00:00	328
2007-3-15	14:00:00	403
2007-3-15	15:00:00	459
2007-3-15	16:00:00	477
2007-3-15	17:00:00	458
2007-3-15	18:00:00	412
2007-3-15	19:00:00	345
2007-3-15	20:00:00	285
2007-3-15	21:00:00	238
2007-3-15	22:00:00	218
2007-3-15	23:00:00	232
2007-3-16	0:00:00	273
2007-3-16	1:00:00	339
2007-3-16	2:00:00	406
2007-3-16	3:00:00	442
2007-3-16	4:00:00	442
2007-3-16	5:00:00	411
2007-3-16	6:00:00	353
2007-3-16	7:00:00	280
2007-3-16	8:00:00	210
2007-3-16	9:00:00	148
2007-3-16	10:00:00	118
2007-3-16	11:00:00	120
2007-3-16	12:00:00	159
2007-3-16	13:00:00	231
2007-3-16	14:00:00	322
2007-3-16	15:00:00	404
2007-3-16	16:00:00	455
2007-3-16	17:00:00	465
2007-3-16	18:00:00	435
2007-3-16	19:00:00	383
2007-3-16	20:00:00	313
2007-3-16	21:00:00	246
2007-3-16	22:00:00	202
2007-3-16	23:00:00	184
2007-3-17	0:00:00	201
2007-3-17	1:00:00	249
2007-3-17	2:00:00	328
2007-3-17	3:00:00	404
2007-3-17	4:00:00	448
2007-3-17	5:00:00	442
2007-3-17	6:00:00	398
2007-3-17	7:00:00	324
2007-3-17	8:00:00	241
2007-3-17	9:00:00	165
2007-3-17	10:00:00	105
2007-3-17	11:00:00	73
2007-3-17	12:00:00	75
2007-3-17	13:00:00	117
2007-3-17	14:00:00	208
2007-3-17	15:00:00	326
2007-3-17	16:00:00	430
2007-3-17	17:00:00	486
2007-3-17	18:00:00	481
2007-3-17	19:00:00	431
2007-3-17	20:00:00	352
2007-3-17	21:00:00	264
2007-3-17	22:00:00	181
2007-3-17	23:00:00	124
2007-3-18	0:00:00	102
2007-3-18	1:00:00	128
2007-3-18	2:00:00	205
2007-3-18	3:00:00	315
2007-3-18	4:00:00	426
2007-3-18	5:00:00	480
2007-3-18	6:00:00	466
2007-3-18	7:00:00	405
2007-3-18	8:00:00	315
2007-3-18	9:00:00	225
2007-3-18	10:00:00	136
2007-3-18	11:00:00	73
2007-3-18	12:00:00	39
2007-3-18	13:00:00	52
2007-3-18	14:00:00	119
2007-3-18	15:00:00	241
2007-3-18	16:00:00	383
2007-3-18	17:00:00	481
2007-3-18	18:00:00	521
2007-3-18	19:00:00	493
2007-3-18	20:00:00	424
2007-3-18	21:00:00	333
2007-3-18	22:00:00	237
2007-3-18	23:00:00	156
2007-3-19	0:00:00	100
2007-3-19	1:00:00	90
2007-3-19	2:00:00	135
2007-3-19	3:00:00	251
2007-3-19	4:00:00	389
2007-3-19	5:00:00	503
2007-3-19	6:00:00	539
2007-3-19	7:00:00	504
2007-3-19	8:00:00	422
2007-3-19	9:00:00	323
2007-3-19	10:00:00	219
2007-3-19	11:00:00	129
2007-3-19	12:00:00	66
2007-3-19	13:00:00	40
2007-3-19	14:00:00	67
2007-3-19	15:00:00	159
2007-3-19	16:00:00	307
2007-3-19	17:00:00	458
2007-3-19	18:00:00	541
2007-3-19	19:00:00	544
2007-3-19	20:00:00	480
2007-3-19	21:00:00	391
2007-3-19	22:00:00	283
2007-3-19	23:00:00	181
2007-3-20	0:00:00	99
2007-3-20	1:00:00	53
2007-3-20	2:00:00	61
2007-3-20	3:00:00	135
2007-3-20	4:00:00	275
2007-3-20	5:00:00	431
2007-3-20	6:00:00	534
2007-3-20	7:00:00	548
2007-3-20	8:00:00	490
2007-3-20	9:00:00	396
2007-3-20	10:00:00	285
2007-3-20	11:00:00	179
2007-3-20	12:00:00	89
2007-3-20	13:00:00	35
2007-3-20	14:00:00	24
2007-3-20	15:00:00	75
2007-3-20	16:00:00	195
2007-3-20	17:00:00	361
2007-3-20	18:00:00	502
2007-3-20	19:00:00	555
2007-3-20	20:00:00	525
2007-3-20	21:00:00	447
2007-3-20	22:00:00	345
2007-3-20	23:00:00	238
2007-3-21	0:00:00	135
2007-3-21	1:00:00	62
2007-3-21	2:00:00	31
2007-3-21	3:00:00	60
2007-3-21	4:00:00	165
2007-3-21	5:00:00	329
2007-3-21	6:00:00	485
2007-3-21	7:00:00	558
2007-3-21	8:00:00	543
2007-3-21	9:00:00	470
2007-3-21	10:00:00	373
2007-3-21	11:00:00	263
2007-3-21	12:00:00	158
2007-3-21	13:00:00	75
2007-3-21	14:00:00	35
2007-3-21	15:00:00	46
2007-3-21	16:00:00	128
2007-3-21	17:00:00	277
2007-3-21	18:00:00	442
2007-3-21	19:00:00	543
2007-3-21	20:00:00	555
2007-3-21	21:00:00	501
2007-3-21	22:00:00	411
2007-3-21	23:00:00	305
2007-3-22	0:00:00	195
2007-3-22	1:00:00	102
2007-3-22	2:00:00	41
2007-3-22	3:00:00	28
2007-3-22	4:00:00	82
2007-3-22	5:00:00	204
2007-3-22	6:00:00	372
2007-3-22	7:00:00	508
2007-3-22	8:00:00	555
2007-3-22	9:00:00	525
2007-3-22	10:00:00	448
2007-3-22	11:00:00	352
2007-3-22	12:00:00	248
2007-3-22	13:00:00	149
2007-3-22	14:00:00	82
2007-3-22	15:00:00	57
2007-3-22	16:00:00	87
2007-3-22	17:00:00	187
2007-3-22	18:00:00	334
2007-3-22	19:00:00	473
2007-3-22	20:00:00	536
2007-3-22	21:00:00	520
2007-3-22	22:00:00	452
2007-3-22	23:00:00	359
2007-3-23	0:00:00	257
2007-3-23	1:00:00	159
2007-3-23	2:00:00	82
2007-3-23	3:00:00	37
2007-3-23	4:00:00	42
2007-3-23	5:00:00	113
2007-3-23	6:00:00	247
2007-3-23	7:00:00	404
2007-3-23	8:00:00	517
2007-3-23	9:00:00	547
2007-3-23	10:00:00	513
2007-3-23	11:00:00	441
2007-3-23	12:00:00	350
2007-3-23	13:00:00	251
2007-3-23	14:00:00	165
2007-3-23	15:00:00	111
2007-3-23	16:00:00	103
2007-3-23	17:00:00	149
2007-3-23	18:00:00	254
2007-3-23	19:00:00	387
2007-3-23	20:00:00	488
2007-3-23	21:00:00	520
2007-3-23	22:00:00	487
2007-3-23	23:00:00	417
2007-3-24	0:00:00	331
2007-3-24	1:00:00	236
2007-3-24	2:00:00	150
2007-3-24	3:00:00	87
2007-3-24	4:00:00	58
2007-3-24	5:00:00	75
2007-3-24	6:00:00	156
2007-3-24	7:00:00	283
2007-3-24	8:00:00	418
2007-3-24	9:00:00	505
2007-3-24	10:00:00	522
2007-3-24	11:00:00	489
2007-3-24	12:00:00	427
2007-3-24	13:00:00	345
2007-3-24	14:00:00	257
2007-3-24	15:00:00	192
2007-3-24	16:00:00	154
2007-3-24	17:00:00	159
2007-3-24	18:00:00	208
2007-3-24	19:00:00	303
2007-3-24	20:00:00	404
2007-3-24	21:00:00	472
2007-3-24	22:00:00	480
2007-3-24	23:00:00	442
2007-3-25	0:00:00	375
2007-3-25	1:00:00	298
2007-3-25	2:00:00	218
2007-3-25	3:00:00	146
2007-3-25	4:00:00	94
2007-3-25	5:00:00	75
2007-3-25	6:00:00	93
2007-3-25	7:00:00	160
[truncated: 6,760 more rows]
