# Supplementary material for: A method of constructing a dynamic chart depth model for coastal areas
Source: PeerJ. 2023 Jul 20;11:e15616. doi: 10.7717/peerj.15616 (PMC10363341; doi:10.7717/peerj.15616)
Supplement: Supplemental Information 1 [file peerj-11-15616-s001.zip › Raw data/Tide data/Residual water levels of Lianyungang station.txt]

2007-01-16  14:00:00  -10.2
2007-01-16  15:00:00  2.0
2007-01-16  16:00:00  9.7
2007-01-16  17:00:00  15.6
2007-01-16  18:00:00  19.5
2007-01-16  19:00:00  21.3
2007-01-16  20:00:00  18.3
2007-01-16  21:00:00  8.8
2007-01-16  22:00:00  0.7
2007-01-16  23:00:00  -2.8
2007-01-17  00:00:00  -7.6
2007-01-17  01:00:00  -9.5
2007-01-17  02:00:00  -8.5
2007-01-17  03:00:00  1.2
2007-01-17  04:00:00  5.3
2007-01-17  05:00:00  9.7
2007-01-17  06:00:00  11.3
2007-01-17  07:00:00  11.7
2007-01-17  08:00:00  8.5
2007-01-17  09:00:00  4.5
2007-01-17  10:00:00  0.2
2007-01-17  11:00:00  -5.5
2007-01-17  12:00:00  -11.0
2007-01-17  13:00:00  -13.2
2007-01-17  14:00:00  -15.1
2007-01-17  15:00:00  -13.5
2007-01-17  16:00:00  -7.3
2007-01-17  17:00:00  0.7
2007-01-17  18:00:00  6.3
2007-01-17  19:00:00  8.3
2007-01-17  20:00:00  8.5
2007-01-17  21:00:00  6.7
2007-01-17  22:00:00  -0.2
2007-01-17  23:00:00  -5.2
2007-01-18  00:00:00  -8.1
2007-01-18  01:00:00  -13.0
2007-01-18  02:00:00  -12.8
2007-01-18  03:00:00  -12.9
2007-01-18  04:00:00  -5.9
2007-01-18  05:00:00  -3.5
2007-01-18  06:00:00  4.0
2007-01-18  07:00:00  5.8
2007-01-18  08:00:00  6.9
2007-01-18  09:00:00  3.1
2007-01-18  10:00:00  -4.1
2007-01-18  11:00:00  -8.7
2007-01-18  12:00:00  -8.7
2007-01-18  13:00:00  -9.6
2007-01-18  14:00:00  -8.2
2007-01-18  15:00:00  -6.0
2007-01-18  16:00:00  -6.2
2007-01-18  17:00:00  -3.6
2007-01-18  18:00:00  -5.0
2007-01-18  19:00:00  -5.8
2007-01-18  20:00:00  -2.1
2007-01-18  21:00:00  -1.6
2007-01-18  22:00:00  -1.2
2007-01-18  23:00:00  -0.9
2007-01-19  00:00:00  -4.2
2007-01-19  01:00:00  1.0
2007-01-19  02:00:00  -1.2
2007-01-19  03:00:00  1.3
2007-01-19  04:00:00  1.5
2007-01-19  05:00:00  2.8
2007-01-19  06:00:00  5.6
2007-01-19  07:00:00  5.6
2007-01-19  08:00:00  6.7
2007-01-19  09:00:00  4.0
2007-01-19  10:00:00  -2.2
2007-01-19  11:00:00  -6.6
2007-01-19  12:00:00  -10.6
2007-01-19  13:00:00  -10.7
2007-01-19  14:00:00  -10.5
2007-01-19  15:00:00  -9.1
2007-01-19  16:00:00  -10.0
2007-01-19  17:00:00  -9.6
2007-01-19  18:00:00  -7.2
2007-01-19  19:00:00  -3.0
2007-01-19  20:00:00  -2.2
2007-01-19  21:00:00  1.9
2007-01-19  22:00:00  1.7
2007-01-19  23:00:00  1.6
2007-01-20  00:00:00  3.6
2007-01-20  01:00:00  2.8
2007-01-20  02:00:00  5.9
2007-01-20  03:00:00  7.5
2007-01-20  04:00:00  13.6
2007-01-20  05:00:00  13.3
2007-01-20  06:00:00  13.0
2007-01-20  07:00:00  13.0
2007-01-20  08:00:00  11.5
2007-01-20  09:00:00  14.7
2007-01-20  10:00:00  10.5
2007-01-20  11:00:00  6.3
2007-01-20  12:00:00  -1.4
2007-01-20  13:00:00  -0.9
2007-01-20  14:00:00  -0.6
2007-01-20  15:00:00  2.6
2007-01-20  16:00:00  4.5
2007-01-20  17:00:00  4.9
2007-01-20  18:00:00  6.5
2007-01-20  19:00:00  6.0
2007-01-20  20:00:00  5.2
2007-01-20  21:00:00  2.7
2007-01-20  22:00:00  3.9
2007-01-20  23:00:00  1.9
2007-01-21  00:00:00  0.1
2007-01-21  01:00:00  -0.7
2007-01-21  02:00:00  1.8
2007-01-21  03:00:00  2.8
2007-01-21  04:00:00  3.2
2007-01-21  05:00:00  -1.6
2007-01-21  06:00:00  -2.5
2007-01-21  07:00:00  -4.6
2007-01-21  08:00:00  -2.1
2007-01-21  09:00:00  2.5
2007-01-21  10:00:00  6.7
2007-01-21  11:00:00  1.8
2007-01-21  12:00:00  0.3
2007-01-21  13:00:00  -2.4
2007-01-21  14:00:00  0.7
2007-01-21  15:00:00  -1.5
2007-01-21  16:00:00  -3.2
2007-01-21  17:00:00  -4.1
2007-01-21  18:00:00  -0.8
2007-01-21  19:00:00  -0.2
2007-01-21  20:00:00  6.1
2007-01-21  21:00:00  7.8
2007-01-21  22:00:00  9.3
2007-01-21  23:00:00  11.6
2007-01-22  00:00:00  14.2
2007-01-22  01:00:00  15.1
2007-01-22  02:00:00  19.1
2007-01-22  03:00:00  21.4
2007-01-22  04:00:00  26.8
2007-01-22  05:00:00  31.1
2007-01-22  06:00:00  25.9
2007-01-22  07:00:00  10.2
2007-01-22  08:00:00  0.8
2007-01-22  09:00:00  2.5
2007-01-22  10:00:00  7.5
2007-01-22  11:00:00  8.0
2007-01-22  12:00:00  2.2
2007-01-22  13:00:00  0.5
2007-01-22  14:00:00  1.2
2007-01-22  15:00:00  3.1
2007-01-22  16:00:00  5.3
2007-01-22  17:00:00  5.2
2007-01-22  18:00:00  0.9
2007-01-22  19:00:00  -4.9
2007-01-22  20:00:00  -11.8
2007-01-22  21:00:00  -6.3
2007-01-22  22:00:00  -5.8
2007-01-22  23:00:00  -8.8
2007-01-23  00:00:00  -14.7
2007-01-23  01:00:00  -18.2
2007-01-23  02:00:00  -15.2
2007-01-23  03:00:00  -10.5
2007-01-23  04:00:00  -3.7
2007-01-23  05:00:00  -2.4
2007-01-23  06:00:00  -4.7
2007-01-23  07:00:00  -7.9
2007-01-23  08:00:00  -11.6
2007-01-23  09:00:00  -6.9
2007-01-23  10:00:00  -3.1
2007-01-23  11:00:00  0.7
2007-01-23  12:00:00  5.7
2007-01-23  13:00:00  6.9
2007-01-23  14:00:00  7.5
2007-01-23  15:00:00  7.3
2007-01-23  16:00:00  7.0
2007-01-23  17:00:00  2.5
2007-01-23  18:00:00  -0.8
2007-01-23  19:00:00  -1.8
2007-01-23  20:00:00  -3.2
2007-01-23  21:00:00  -4.5
2007-01-23  22:00:00  -1.2
2007-01-23  23:00:00  -0.7
2007-01-24  00:00:00  1.7
2007-01-24  01:00:00  -0.6
2007-01-24  02:00:00  -1.1
2007-01-24  03:00:00  -1.5
2007-01-24  04:00:00  -3.3
2007-01-24  05:00:00  -0.3
2007-01-24  06:00:00  -1.2
2007-01-24  07:00:00  -2.3
2007-01-24  08:00:00  0.7
2007-01-24  09:00:00  0.3
2007-01-24  10:00:00  0.0
2007-01-24  11:00:00  1.3
2007-01-24  12:00:00  0.2
2007-01-24  13:00:00  2.1
2007-01-24  14:00:00  0.9
2007-01-24  15:00:00  3.5
2007-01-24  16:00:00  2.9
2007-01-24  17:00:00  1.5
2007-01-24  18:00:00  -1.9
2007-01-24  19:00:00  -5.9
2007-01-24  20:00:00  -6.7
2007-01-24  21:00:00  -3.9
2007-01-24  22:00:00  2.0
2007-01-24  23:00:00  5.3
2007-01-25  00:00:00  6.0
2007-01-25  01:00:00  5.6
2007-01-25  02:00:00  2.4
2007-01-25  03:00:00  -2.6
2007-01-25  04:00:00  -7.4
2007-01-25  05:00:00  -9.7
2007-01-25  06:00:00  -11.6
2007-01-25  07:00:00  -8.0
2007-01-25  08:00:00  -3.7
2007-01-25  09:00:00  4.9
2007-01-25  10:00:00  4.5
2007-01-25  11:00:00  0.5
2007-01-25  12:00:00  -6.0
2007-01-25  13:00:00  -10.4
2007-01-25  14:00:00  -11.6
2007-01-25  15:00:00  -10.4
2007-01-25  16:00:00  -10.0
2007-01-25  17:00:00  -8.3
2007-01-25  18:00:00  -5.7
2007-01-25  19:00:00  -1.8
2007-01-25  20:00:00  1.0
2007-01-25  21:00:00  3.0
2007-01-25  22:00:00  2.5
2007-01-25  23:00:00  2.0
2007-01-26  00:00:00  -0.0
2007-01-26  01:00:00  0.3
2007-01-26  02:00:00  2.4
2007-01-26  03:00:00  4.8
2007-01-26  04:00:00  7.8
2007-01-26  05:00:00  3.6
2007-01-26  06:00:00  -4.1
2007-01-26  07:00:00  -12.0
2007-01-26  08:00:00  -14.9
2007-01-26  09:00:00  -14.0
2007-01-26  10:00:00  -9.7
2007-01-26  11:00:00  -12.7
2007-01-26  12:00:00  -14.4
2007-01-26  13:00:00  -16.9
2007-01-26  14:00:00  -16.2
2007-01-26  15:00:00  -16.1
2007-01-26  16:00:00  -17.2
2007-01-26  17:00:00  -11.8
2007-01-26  18:00:00  -4.9
2007-01-26  19:00:00  6.3
2007-01-26  20:00:00  11.0
2007-01-26  21:00:00  13.6
2007-01-26  22:00:00  14.0
2007-01-26  23:00:00  5.2
2007-01-27  00:00:00  1.3
2007-01-27  01:00:00  -6.5
2007-01-27  02:00:00  -9.9
2007-01-27  03:00:00  -12.0
2007-01-27  04:00:00  -8.2
2007-01-27  05:00:00  -8.7
2007-01-27  06:00:00  -14.8
2007-01-27  07:00:00  -18.5
2007-01-27  08:00:00  -20.4
2007-01-27  09:00:00  -17.5
2007-01-27  10:00:00  -7.9
2007-01-27  11:00:00  1.5
2007-01-27  12:00:00  4.4
2007-01-27  13:00:00  4.2
2007-01-27  14:00:00  0.0
2007-01-27  15:00:00  -2.6
2007-01-27  16:00:00  -4.8
2007-01-27  17:00:00  -7.5
2007-01-27  18:00:00  -10.0
2007-01-27  19:00:00  -10.9
2007-01-27  20:00:00  -11.5
2007-01-27  21:00:00  -10.1
2007-01-27  22:00:00  -6.0
2007-01-27  23:00:00  -6.9
2007-01-28  00:00:00  -14.1
2007-01-28  01:00:00  -19.6
2007-01-28  02:00:00  -20.8
2007-01-28  03:00:00  -12.9
2007-01-28  04:00:00  -5.4
2007-01-28  05:00:00  3.0
2007-01-28  06:00:00  8.9
2007-01-28  07:00:00  9.1
2007-01-28  08:00:00  7.8
2007-01-28  09:00:00  4.3
2007-01-28  10:00:00  1.3
2007-01-28  11:00:00  2.3
2007-01-28  12:00:00  8.8
2007-01-28  13:00:00  13.5
2007-01-28  14:00:00  15.5
2007-01-28  15:00:00  21.1
2007-01-28  16:00:00  20.8
2007-01-28  17:00:00  21.3
2007-01-28  18:00:00  18.0
2007-01-28  19:00:00  12.4
2007-01-28  20:00:00  1.8
2007-01-28  21:00:00  -4.2
2007-01-28  22:00:00  -5.4
2007-01-28  23:00:00  -6.1
2007-01-29  00:00:00  -0.8
2007-01-29  01:00:00  3.6
2007-01-29  02:00:00  4.4
2007-01-29  03:00:00  0.2
2007-01-29  04:00:00  1.9
2007-01-29  05:00:00  7.7
2007-01-29  06:00:00  11.6
2007-01-29  07:00:00  12.5
2007-01-29  08:00:00  10.1
2007-01-29  09:00:00  4.1
2007-01-29  10:00:00  -4.1
2007-01-29  11:00:00  -8.8
2007-01-29  12:00:00  -12.0
2007-01-29  13:00:00  -6.8
2007-01-29  14:00:00  4.1
2007-01-29  15:00:00  11.6
2007-01-29  16:00:00  15.1
2007-01-29  17:00:00  20.3
2007-01-29  18:00:00  19.6
2007-01-29  19:00:00  14.6
2007-01-29  20:00:00  10.5
2007-01-29  21:00:00  0.2
2007-01-29  22:00:00  0.5
2007-01-29  23:00:00  6.6
2007-01-30  00:00:00  16.4
2007-01-30  01:00:00  28.8
2007-01-30  02:00:00  33.3
2007-01-30  03:00:00  28.1
2007-01-30  04:00:00  24.5
2007-01-30  05:00:00  27.2
2007-01-30  06:00:00  31.1
2007-01-30  07:00:00  36.2
2007-01-30  08:00:00  37.4
2007-01-30  09:00:00  41.1
2007-01-30  10:00:00  47.4
2007-01-30  11:00:00  45.9
2007-01-30  12:00:00  43.5
2007-01-30  13:00:00  39.4
2007-01-30  14:00:00  36.2
2007-01-30  15:00:00  29.5
2007-01-30  16:00:00  20.3
2007-01-30  17:00:00  13.6
2007-01-30  18:00:00  7.2
2007-01-30  19:00:00  3.1
2007-01-30  20:00:00  2.9
2007-01-30  21:00:00  -2.1
2007-01-30  22:00:00  -1.5
2007-01-30  23:00:00  -1.6
2007-01-31  00:00:00  -6.3
2007-01-31  01:00:00  -9.0
2007-01-31  02:00:00  -9.2
2007-01-31  03:00:00  -4.8
2007-01-31  04:00:00  -4.0
2007-01-31  05:00:00  -4.7
2007-01-31  06:00:00  -6.0
2007-01-31  07:00:00  -9.3
2007-01-31  08:00:00  -11.9
2007-01-31  09:00:00  -11.4
2007-01-31  10:00:00  -11.4
2007-01-31  11:00:00  -9.9
2007-01-31  12:00:00  -10.6
2007-01-31  13:00:00  -9.7
2007-01-31  14:00:00  -11.2
2007-01-31  15:00:00  -11.9
2007-01-31  16:00:00  -7.3
2007-01-31  17:00:00  2.3
2007-01-31  18:00:00  9.9
2007-01-31  19:00:00  14.9
2007-01-31  20:00:00  24.8
2007-01-31  21:00:00  26.2
2007-01-31  22:00:00  23.0
2007-01-31  23:00:00  21.9
2007-02-01  00:00:00  18.1
2007-02-01  01:00:00  9.5
2007-02-01  02:00:00  6.1
2007-02-01  03:00:00  9.1
2007-02-01  04:00:00  16.1
2007-02-01  05:00:00  14.2
2007-02-01  06:00:00  5.3
2007-02-01  07:00:00  1.5
2007-02-01  08:00:00  -5.6
2007-02-01  09:00:00  -10.4
2007-02-01  10:00:00  -11.9
2007-02-01  11:00:00  -11.1
2007-02-01  12:00:00  -10.4
2007-02-01  13:00:00  -10.6
2007-02-01  14:00:00  -17.1
2007-02-01  15:00:00  -22.6
2007-02-01  16:00:00  -26.7
2007-02-01  17:00:00  -22.8
2007-02-01  18:00:00  -18.9
2007-02-01  19:00:00  -18.2
2007-02-01  20:00:00  -19.1
2007-02-01  21:00:00  -16.0
2007-02-01  22:00:00  -9.0
2007-02-01  23:00:00  -0.6
2007-02-02  00:00:00  3.8
2007-02-02  01:00:00  5.6
2007-02-02  02:00:00  -0.9
2007-02-02  03:00:00  -7.5
2007-02-02  04:00:00  -11.8
2007-02-02  05:00:00  -8.0
2007-02-02  06:00:00  -7.0
2007-02-02  07:00:00  -9.3
2007-02-02  08:00:00  -15.7
2007-02-02  09:00:00  -24.5
2007-02-02  10:00:00  -23.1
2007-02-02  11:00:00  -22.3
2007-02-02  12:00:00  -17.1
2007-02-02  13:00:00  -12.4
2007-02-02  14:00:00  -12.9
2007-02-02  15:00:00  -20.1
2007-02-02  16:00:00  -32.1
2007-02-02  17:00:00  -43.6
2007-02-02  18:00:00  -45.3
2007-02-02  19:00:00  -42.0
2007-02-02  20:00:00  -46.0
2007-02-02  21:00:00  -46.2
2007-02-02  22:00:00  -39.4
2007-02-02  23:00:00  -35.3
2007-02-03  00:00:00  -32.2
2007-02-03  01:00:00  -29.6
2007-02-03  02:00:00  -29.9
2007-02-03  03:00:00  -31.3
2007-02-03  04:00:00  -32.8
2007-02-03  05:00:00  -36.9
2007-02-03  06:00:00  -34.2
2007-02-03  07:00:00  -25.0
2007-02-03  08:00:00  -22.9
2007-02-03  09:00:00  -23.8
2007-02-03  10:00:00  -24.8
2007-02-03  11:00:00  -23.1
2007-02-03  12:00:00  -16.1
2007-02-03  13:00:00  -3.0
2007-02-03  14:00:00  4.3
2007-02-03  15:00:00  12.7
2007-02-03  16:00:00  18.2
2007-02-03  17:00:00  20.6
2007-02-03  18:00:00  20.1
2007-02-03  19:00:00  17.0
2007-02-03  20:00:00  10.0
2007-02-03  21:00:00  1.4
2007-02-03  22:00:00  1.6
2007-02-03  23:00:00  4.6
2007-02-04  00:00:00  8.3
2007-02-04  01:00:00  9.1
2007-02-04  02:00:00  7.1
2007-02-04  03:00:00  2.5
2007-02-04  04:00:00  -0.7
2007-02-04  05:00:00  -0.5
2007-02-04  06:00:00  3.9
2007-02-04  07:00:00  4.0
2007-02-04  08:00:00  9.3
2007-02-04  09:00:00  6.8
2007-02-04  10:00:00  3.4
2007-02-04  11:00:00  0.7
2007-02-04  12:00:00  -4.0
2007-02-04  13:00:00  -4.9
2007-02-04  14:00:00  -3.3
2007-02-04  15:00:00  -2.1
2007-02-04  16:00:00  0.5
2007-02-04  17:00:00  2.0
2007-02-04  18:00:00  2.2
2007-02-04  19:00:00  2.5
2007-02-04  20:00:00  2.1
2007-02-04  21:00:00  -0.3
2007-02-04  22:00:00  -4.0
2007-02-04  23:00:00  -2.1
2007-02-05  00:00:00  0.3
2007-02-05  01:00:00  -1.8
2007-02-05  02:00:00  -3.8
2007-02-05  03:00:00  -5.2
2007-02-05  04:00:00  -7.1
2007-02-05  05:00:00  -4.5
2007-02-05  06:00:00  -4.6
2007-02-05  07:00:00  -3.2
2007-02-05  08:00:00  -2.3
2007-02-05  09:00:00  -1.5
2007-02-05  10:00:00  2.9
2007-02-05  11:00:00  5.2
2007-02-05  12:00:00  6.3
2007-02-05  13:00:00  6.7
2007-02-05  14:00:00  5.7
2007-02-05  15:00:00  3.6
2007-02-05  16:00:00  7.4
2007-02-05  17:00:00  13.8
2007-02-05  18:00:00  18.7
2007-02-05  19:00:00  19.9
2007-02-05  20:00:00  18.2
2007-02-05  21:00:00  13.9
2007-02-05  22:00:00  10.1
2007-02-05  23:00:00  11.6
2007-02-06  00:00:00  10.9
2007-02-06  01:00:00  8.3
2007-02-06  02:00:00  8.9
2007-02-06  03:00:00  8.8
2007-02-06  04:00:00  10.0
2007-02-06  05:00:00  16.1
2007-02-06  06:00:00  20.4
2007-02-06  07:00:00  22.0
2007-02-06  08:00:00  16.6
2007-02-06  09:00:00  13.1
2007-02-06  10:00:00  13.0
2007-02-06  11:00:00  14.5
2007-02-06  12:00:00  22.5
2007-02-06  13:00:00  23.5
2007-02-06  14:00:00  24.7
2007-02-06  15:00:00  21.9
2007-02-06  16:00:00  17.4
2007-02-06  17:00:00  14.8
2007-02-06  18:00:00  17.0
2007-02-06  19:00:00  18.6
2007-02-06  20:00:00  16.7
2007-02-06  21:00:00  13.9
2007-02-06  22:00:00  11.0
2007-02-06  23:00:00  8.6
2007-02-07  00:00:00  13.6
2007-02-07  01:00:00  12.7
2007-02-07  02:00:00  11.2
2007-02-07  03:00:00  9.2
2007-02-07  04:00:00  10.3
2007-02-07  05:00:00  10.4
2007-02-07  06:00:00  15.4
2007-02-07  07:00:00  14.0
2007-02-07  08:00:00  11.8
2007-02-07  09:00:00  11.0
2007-02-07  10:00:00  11.1
2007-02-07  11:00:00  11.9
2007-02-07  12:00:00  15.4
2007-02-07  13:00:00  14.6
2007-02-07  14:00:00  15.1
2007-02-07  15:00:00  12.3
2007-02-07  16:00:00  8.6
2007-02-07  17:00:00  2.3
2007-02-07  18:00:00  0.6
2007-02-07  19:00:00  0.2
2007-02-07  20:00:00  4.0
2007-02-07  21:00:00  6.1
2007-02-07  22:00:00  8.8
2007-02-07  23:00:00  10.2
2007-02-08  00:00:00  12.2
2007-02-08  01:00:00  10.4
2007-02-08  02:00:00  9.9
2007-02-08  03:00:00  7.5
2007-02-08  04:00:00  14.0
2007-02-08  05:00:00  19.1
2007-02-08  06:00:00  22.6
2007-02-08  07:00:00  23.2
2007-02-08  08:00:00  19.7
2007-02-08  09:00:00  12.6
2007-02-08  10:00:00  5.7
2007-02-08  11:00:00  4.0
2007-02-08  12:00:00  2.1
2007-02-08  13:00:00  4.0
2007-02-08  14:00:00  6.6
2007-02-08  15:00:00  7.4
2007-02-08  16:00:00  0.6
2007-02-08  17:00:00  -3.5
2007-02-08  18:00:00  -9.9
2007-02-08  19:00:00  -9.9
2007-02-08  20:00:00  -9.0
2007-02-08  21:00:00  -8.9
2007-02-08  22:00:00  -5.6
2007-02-08  23:00:00  -2.2
2007-02-09  00:00:00  -0.3
2007-02-09  01:00:00  2.8
2007-02-09  02:00:00  -0.1
2007-02-09  03:00:00  -3.5
2007-02-09  04:00:00  -5.7
2007-02-09  05:00:00  -5.4
2007-02-09  06:00:00  -6.5
2007-02-09  07:00:00  -4.7
2007-02-09  08:00:00  -3.4
2007-02-09  09:00:00  1.1
2007-02-09  10:00:00  -5.2
2007-02-09  11:00:00  -14.3
2007-02-09  12:00:00  -22.8
2007-02-09  13:00:00  -25.6
2007-02-09  14:00:00  -25.6
2007-02-09  15:00:00  -26.0
2007-02-09  16:00:00  -22.5
2007-02-09  17:00:00  -21.0
2007-02-09  18:00:00  -22.7
2007-02-09  19:00:00  -19.2
2007-02-09  20:00:00  -20.9
2007-02-09  21:00:00  -22.5
2007-02-09  22:00:00  -22.7
2007-02-09  23:00:00  -21.4
2007-02-10  00:00:00  -16.6
2007-02-10  01:00:00  -11.7
2007-02-10  02:00:00  -12.2
2007-02-10  03:00:00  -14.9
2007-02-10  04:00:00  -20.4
2007-02-10  05:00:00  -24.4
2007-02-10  06:00:00  -23.9
2007-02-10  07:00:00  -23.5
2007-02-10  08:00:00  -21.4
2007-02-10  09:00:00  -18.5
2007-02-10  10:00:00  -13.4
2007-02-10  11:00:00  -13.1
2007-02-10  12:00:00  -14.8
2007-02-10  13:00:00  -11.1
2007-02-10  14:00:00  -4.1
2007-02-10  15:00:00  4.1
2007-02-10  16:00:00  7.3
2007-02-10  17:00:00  8.1
2007-02-10  18:00:00  14.7
2007-02-10  19:00:00  15.3
2007-02-10  20:00:00  17.0
2007-02-10  21:00:00  4.8
2007-02-10  22:00:00  -6.8
2007-02-10  23:00:00  -17.7
2007-02-11  00:00:00  -25.0
2007-02-11  01:00:00  -25.8
2007-02-11  02:00:00  -19.8
2007-02-11  03:00:00  -14.5
2007-02-11  04:00:00  -14.7
2007-02-11  05:00:00  -17.0
2007-02-11  06:00:00  -16.6
2007-02-11  07:00:00  -16.1
2007-02-11  08:00:00  -15.4
2007-02-11  09:00:00  -17.0
2007-02-11  10:00:00  -18.7
2007-02-11  11:00:00  -17.9
2007-02-11  12:00:00  -20.7
2007-02-11  13:00:00  -25.0
2007-02-11  14:00:00  -27.0
2007-02-11  15:00:00  -29.8
2007-02-11  16:00:00  -30.3
2007-02-11  17:00:00  -30.8
2007-02-11  18:00:00  -23.0
2007-02-11  19:00:00  -15.1
2007-02-11  20:00:00  -11.3
2007-02-11  21:00:00  -9.0
2007-02-11  22:00:00  -15.1
2007-02-11  23:00:00  -20.2
2007-02-12  00:00:00  -24.7
2007-02-12  01:00:00  -24.6
2007-02-12  02:00:00  -20.6
2007-02-12  03:00:00  -17.2
2007-02-12  04:00:00  -11.9
2007-02-12  05:00:00  -8.0
2007-02-12  06:00:00  -5.2
2007-02-12  07:00:00  -4.3
2007-02-12  08:00:00  -5.1
2007-02-12  09:00:00  -3.6
2007-02-12  10:00:00  -5.0
2007-02-12  11:00:00  -5.1
2007-02-12  12:00:00  -2.2
2007-02-12  13:00:00  1.1
2007-02-12  14:00:00  1.4
2007-02-12  15:00:00  -0.2
2007-02-12  16:00:00  1.9
2007-02-12  17:00:00  3.9
2007-02-12  18:00:00  10.4
2007-02-12  19:00:00  17.8
2007-02-12  20:00:00  25.5
2007-02-12  21:00:00  33.7
2007-02-12  22:00:00  34.3
2007-02-12  23:00:00  33.2
2007-02-13  00:00:00  29.8
2007-02-13  01:00:00  26.6
2007-02-13  02:00:00  23.8
2007-02-13  03:00:00  23.4
2007-02-13  04:00:00  21.4
2007-02-13  05:00:00  20.1
2007-02-13  06:00:00  17.0
2007-02-13  07:00:00  13.8
2007-02-13  08:00:00  8.2
2007-02-13  09:00:00  6.1
2007-02-13  10:00:00  9.6
2007-02-13  11:00:00  11.7
2007-02-13  12:00:00  15.5
2007-02-13  13:00:00  22.4
2007-02-13  14:00:00  28.8
2007-02-13  15:00:00  30.0
2007-02-13  16:00:00  25.0
2007-02-13  17:00:00  25.1
2007-02-13  18:00:00  22.7
2007-02-13  19:00:00  24.3
2007-02-13  20:00:00  20.5
2007-02-13  21:00:00  24.9
2007-02-13  22:00:00  34.5
2007-02-13  23:00:00  39.7
2007-02-14  00:00:00  40.7
2007-02-14  01:00:00  34.2
2007-02-14  02:00:00  30.3
2007-02-14  03:00:00  20.3
2007-02-14  04:00:00  3.8
2007-02-14  05:00:00  0.0
2007-02-14  06:00:00  1.2
2007-02-14  07:00:00  15.2
2007-02-14  08:00:00  30.6
2007-02-14  09:00:00  37.7
2007-02-14  10:00:00  40.1
2007-02-14  11:00:00  54.4
2007-02-14  12:00:00  50.1
2007-02-14  13:00:00  39.5
2007-02-14  14:00:00  19.9
2007-02-14  15:00:00  1.5
2007-02-14  16:00:00  -24.1
2007-02-14  17:00:00  -41.1
2007-02-14  18:00:00  -50.9
2007-02-14  19:00:00  -53.4
2007-02-14  20:00:00  -48.2
2007-02-14  21:00:00  -45.6
2007-02-14  22:00:00  -33.6
2007-02-14  23:00:00  -31.6
2007-02-15  00:00:00  -31.1
2007-02-15  01:00:00  -36.6
2007-02-15  02:00:00  -46.8
2007-02-15  03:00:00  -50.1
2007-02-15  04:00:00  -52.6
2007-02-15  05:00:00  -56.8
2007-02-15  06:00:00  -65.5
2007-02-15  07:00:00  -73.1
2007-02-15  08:00:00  -75.8
