# Supplementary material for: A method of constructing a dynamic chart depth model for coastal areas
Source: PeerJ. 2023 Jul 20;11:e15616. doi: 10.7717/peerj.15616 (PMC10363341; doi:10.7717/peerj.15616)
Supplement: Supplemental Information 1 [file peerj-11-15616-s001.zip › Raw data/Tide simulation/Bathymetric model.mesh]

       34520 LONG/LAT
       1           120.28211            34.30983            -0.05000  2
       2           120.28880            34.32321            -4.13000  2
       3           120.29549            34.33659            -8.04000  2
       4           120.30218            34.34997           -11.10000  2
       5           120.30887            34.36335           -10.80000  2
       6           120.31556            34.37673           -13.60000  2
       7           120.32225            34.39011           -14.10000  2
       8           120.32894            34.40349           -13.90000  2
       9           120.33563            34.41687           -13.70000  2
      10           120.34233            34.43025           -13.30000  2
      11           120.34902            34.44363           -12.40000  2
      12           120.35571            34.45701           -12.60000  2
      13           120.36240            34.47039           -12.70000  2
      14           120.36909            34.48377           -12.60000  2
      15           120.37578            34.49715           -12.50000  2
      16           120.38247            34.51053           -12.30000  2
      17           120.38916            34.52391           -12.10000  2
      18           120.39585            34.53729           -11.90000  2
      19           120.40254            34.55067           -11.70000  2
      20           120.40923            34.56405           -11.60000  2
      21           120.41593            34.57743           -11.90000  2
      22           120.42262            34.59081           -12.50000  2
      23           120.42931            34.60419           -12.80000  2
      24           120.43600            34.61757           -14.10000  2
      25           120.44269            34.63095           -14.60000  2
      26           120.44938            34.64433           -17.10000  2
      27           120.45607            34.65770           -17.90000  2
      28           120.46276            34.67108           -19.30000  2
      29           120.46945            34.68446           -19.90000  2
      30           120.47614            34.69784           -20.00000  2
      31           120.48283            34.71122           -20.20000  2
      32           120.48953            34.72460           -20.40000  2
      33           120.49622            34.73798           -20.60000  2
      34           120.50291            34.75136           -21.30000  2
      35           120.50960            34.76474           -22.70000  2
      36           120.51629            34.77812           -23.70000  2
      37           120.52298            34.79150           -24.30000  2
      38           120.52967            34.80488           -24.70000  2
      39           120.53636            34.81826           -25.30000  2
      40           120.54305            34.83164           -25.90000  2
      41           120.54974            34.84502           -26.40000  2
      42           120.55643            34.85840           -26.50000  2
      43           120.56313            34.87178           -26.50000  2
      44           120.56982            34.88516           -26.80000  2
      45           120.57651            34.89854           -27.80000  2
      46           120.58320            34.91192           -28.30000  2
      47           120.58989            34.92530           -29.30000  2
      48           120.59658            34.93868           -29.90000  2
      49           120.60327            34.95206           -30.00000  2
      50           120.60996            34.96544           -30.00000  2
      51           120.61665            34.97882           -30.40000  2
      52           120.62334            34.99220           -32.00000  2
      53           120.63003            35.00558           -31.00000  2
      54           120.63673            35.01896           -30.30000  2
      55           120.64342            35.03234           -30.00000  2
      56           120.65011            35.04571           -30.00000  2
      57           120.65680            35.05909           -30.00000  2
      58           120.66349            35.07247           -30.00000  2
      59           120.67018            35.08585           -29.90000  2
      60           120.67687            35.09923           -29.90000  2
      61           120.68356            35.11261           -30.00000  2
      62           120.69025            35.12599           -30.00000  2
      63           120.69694            35.13937           -30.10000  2
      64           120.70363            35.15275           -30.00000  2
      65           120.71033            35.16613           -30.00000  2
      66           120.71702            35.17951           -30.00000  2
      67           120.72371            35.19289           -30.00000  2
      68           120.73040            35.20627           -30.00000  2
      69           120.73709            35.21965           -30.00000  2
      70           120.74378            35.23303           -30.00000  2
      71           120.75047            35.24641           -30.00000  2
      72           120.75716            35.25979           -30.30000  2
      73           120.76385            35.27317           -30.00000  2
      74           120.77054            35.28655           -30.00000  2
      75           120.77723            35.29993           -30.00000  2
      76           120.78393            35.31331           -30.00000  2
      77           120.79062            35.32669           -30.50000  2
      78           120.78496            35.34054           -30.80000  3
      79           120.77930            35.35440           -30.60000  3
      80           120.77364            35.36825           -30.10000  3
      81           120.76798            35.38210           -29.90000  3
      82           120.76232            35.39596           -29.90000  3
      83           120.75666            35.40981           -30.00000  3
      84           120.75101            35.42367           -30.00000  3
      85           120.74535            35.43752           -30.00000  3
      86           120.73969            35.45138           -30.00000  3
      87           120.73403            35.46523           -30.20000  3
      88           120.72837            35.47908           -30.50000  3
      89           120.72271            35.49294           -31.10000  3
      90           120.71705            35.50679           -31.40000  3
      91           120.71140            35.52065           -30.70000  3
      92           120.70574            35.53450           -30.30000  3
      93           120.70008            35.54836           -30.00000  3
      94           120.69442            35.56221           -30.00000  3
      95           120.68876            35.57606           -30.00000  3
      96           120.68310            35.58992           -31.30000  3
      97           120.67744            35.60377           -34.40000  3
      98           120.67178            35.61763           -34.10000  3
      99           120.66613            35.63148           -34.10000  3
     100           120.66047            35.64534           -35.40000  3
     101           120.65481            35.65919           -35.60000  3
     102           120.64915            35.67304           -32.80000  3
     103           120.64349            35.68690           -30.00000  3
     104           120.63783            35.70075           -30.00000  3
     105           120.63217            35.71461           -29.70000  3
     106           120.62652            35.72846           -29.00000  3
     107           120.62086            35.74232           -28.00000  3
     108           120.61520            35.75617           -28.00000  3
     109           120.60954            35.77002           -27.90000  3
     110           120.60388            35.78388           -27.60000  3
     111           120.59822            35.79773           -27.20000  3
     112           120.59256            35.81159           -27.00000  3
     113           120.58691            35.82544           -27.00000  3
     114           120.58125            35.83930           -26.80000  3
     115           120.57559            35.85315           -26.80000  3
     116           120.56993            35.86700           -27.50000  3
     117           120.56427            35.88086           -30.00000  3
     118           120.55861            35.89471           -30.00000  3
     119           120.55295            35.90857           -30.30000  3
     120           120.54730            35.92242           -30.00000  3
     121           120.54164            35.93628           -28.60000  3
     122           120.53598            35.95013           -26.20000  3
     123           120.53032            35.96398           -23.30000  3
     124           120.52466            35.97784           -22.00000  3
     125           120.51900            35.99169           -20.00000  3
     126           120.51334            36.00555           -19.10000  3
     127           120.50768            36.01940           -12.70000  3
     128           120.50203            36.03326           -16.70000  3
     129           120.49637            36.04711           -16.40000  3
     130           120.49071            36.06096           -10.30000  3
     131           120.48505            36.07482            -9.88000  3
     132           120.47939            36.08867            -5.14000  3
     133           119.78280            34.45650            -0.21000  4
     134           119.78587            34.45730            -5.07000  4
     135           119.78894            34.45810            -3.21000  4
     136           119.79201            34.45891             1.93000  4
     137           120.27512            34.32482            -1.70000  0
     138           120.26731            34.31699            -0.09000  1
     139           120.28081            34.33605            -5.07000  0
     140           120.28687            34.34683            -9.93000  0
     141           120.29218            34.35930           -10.00000  0
     142           120.29903            34.37254           -11.90000  0
     143           120.30567            34.38583           -12.80000  0
     144           120.31232            34.39910           -13.60000  0
     145           120.31897            34.41237           -13.70000  0
     146           120.32561            34.42562           -13.50000  0
     147           120.33224            34.43886           -12.80000  0
     148           120.33885            34.45210           -12.50000  0
     149           120.34545            34.46536           -12.50000  0
     150           120.35195            34.47867           -12.40000  0
     151           120.35806            34.49196           -12.30000  0
     152           120.35940            34.50658           -12.20000  0
     153           120.36925            34.51710           -12.20000  0
     154           120.37134            34.53129           -12.10000  0
     155           120.38241            34.54104           -11.90000  0
     156           120.38959            34.55393           -11.60000  0
     157           120.39634            34.56728           -11.60000  0
     158           120.40310            34.58065           -11.70000  0
     159           120.40975            34.59404           -12.10000  0
     160           120.41644            34.60740           -12.40000  0
     161           120.42312            34.62078           -13.30000  0
     162           120.42981            34.63415           -14.40000  0
     163           120.43650            34.64752           -15.80000  0
     164           120.44319            34.66090           -17.40000  0
     165           120.44987            34.67427           -19.40000  0
     166           120.45656            34.68764           -19.90000  0
     167           120.46325            34.70102           -20.00000  0
     168           120.46994            34.71440           -20.30000  0
     169           120.47663            34.72777           -20.90000  0
     170           120.48332            34.74115           -21.00000  0
     171           120.49001            34.75452           -21.20000  0
     172           120.49669            34.76790           -22.90000  0
     173           120.50338            34.78128           -24.00000  0
     174           120.51007            34.79465           -24.50000  0
     175           120.51676            34.80803           -24.60000  0
     176           120.52345            34.82141           -25.40000  0
     177           120.53014            34.83478           -26.30000  0
     178           120.53683            34.84816           -27.00000  0
     179           120.54352            34.86154           -26.80000  0
     180           120.55021            34.87491           -26.50000  0
     181           120.55690            34.88829           -27.20000  0
     182           120.56359            34.90167           -27.50000  0
     183           120.57028            34.91504           -27.70000  0
     184           120.57697            34.92842           -28.00000  0
     185           120.58366            34.94180           -29.40000  0
     186           120.59035            34.95517           -29.90000  0
     187           120.59704            34.96855           -30.00000  0
     188           120.60373            34.98193           -30.10000  0
     189           120.61042            34.99531           -32.00000  0
     190           120.61710            35.00868           -32.90000  0
     191           120.62379            35.02206           -31.70000  0
     192           120.63048            35.03544           -30.00000  0
     193           120.63717            35.04881           -30.00000  0
     194           120.64386            35.06219           -30.00000  0
     195           120.65055            35.07557           -29.90000  0
     196           120.65724            35.08894           -29.90000  0
     197           120.66393            35.10232           -29.50000  0
     198           120.67062            35.11570           -29.80000  0
     199           120.67731            35.12908           -30.00000  0
     200           120.68400            35.14245           -30.00000  0
     201           120.69069            35.15583           -30.00000  0
     202           120.69738            35.16921           -30.00000  0
     203           120.70407            35.18258           -30.00000  0
     204           120.71076            35.19596           -30.00000  0
     205           120.71745            35.20934           -30.00000  0
     206           120.72414            35.22271           -30.00000  0
     207           120.73083            35.23609           -30.00000  0
     208           120.73752            35.24947           -30.00000  0
     209           120.74421            35.26284           -30.50000  0
     210           120.75089            35.27623           -30.50000  0
     211           120.75757            35.28958           -30.00000  0
     212           120.76408            35.30299           -30.00000  0
     213           120.77132            35.31444           -30.00000  0
     214           120.77454            35.32853           -30.10000  0
     215           120.76981            35.34388           -30.60000  0
     216           120.76390            35.35774           -30.00000  0
     217           120.75826            35.37163           -29.90000  0
     218           120.75260            35.38549           -29.90000  0
     219           120.74694            35.39934           -29.90000  0
     220           120.74129            35.41319           -30.00000  0
     221           120.73563            35.42704           -30.00000  0
     222           120.72997            35.44089           -30.00000  0
     223           120.72432            35.45474           -30.00000  0
     224           120.71866            35.46859           -30.40000  0
     225           120.71300            35.48244           -31.60000  0
     226           120.70735            35.49629           -32.20000  0
     227           120.70169            35.51014           -32.10000  0
     228           120.69604            35.52399           -30.30000  0
     229           120.69038            35.53784           -30.00000  0
     230           120.68472            35.55168           -30.00000  0
     231           120.67907            35.56553           -30.00000  0
     232           120.67341            35.57938           -30.10000  0
     233           120.66776            35.59322           -31.80000  0
     234           120.66211            35.60707           -33.30000  0
     235           120.65645            35.62091           -33.90000  0
     236           120.65080            35.63475           -34.70000  0
     237           120.64515            35.64859           -35.80000  0
     238           120.63950            35.66243           -36.60000  0
     239           120.63387            35.67625           -30.20000  0
     240           120.62822            35.69008           -29.90000  0
     241           120.62258            35.70389           -29.80000  0
     242           120.61700            35.71768           -29.20000  0
     243           120.61109            35.73154           -28.20000  0
     244           120.60561            35.74498           -28.00000  0
     245           120.60062            35.75976           -27.90000  0
     246           120.59273            35.77748           -27.70000  0
     247           120.58673            35.79016           -27.30000  0
     248           120.58174            35.80338           -27.10000  0
     249           120.57693            35.81667           -27.00000  0
     250           120.57152            35.82980           -26.90000  0
     251           120.56615            35.84295           -26.80000  0
     252           120.56082            35.85607           -27.40000  0
     253           120.55549            35.86917           -29.20000  0
     254           120.55018            35.88226           -29.90000  0
     255           120.54488            35.89530           -30.00000  0
     256           120.53959            35.90830           -30.00000  0
     257           120.53432            35.92126           -29.80000  0
     258           120.52908            35.93415           -27.90000  0
     259           120.52381            35.94689           -25.40000  0
     260           120.51786            35.95739           -22.10000  0
     261           120.51481            35.96968           -21.50000  0
     262           120.50844            35.98295           -20.00000  0
     263           120.50379            35.99678           -19.90000  0
     264           120.49863            36.00942           -13.30000  0
     265           120.49361            36.02184           -12.10000  0
     266           120.48865            36.03413           -16.00000  0
     267           120.48385            36.04629           -16.00000  0
     268           120.47687            36.05465           -10.60000  0
     269           120.47634            36.06582            -9.84000  0
     270           120.47100            36.07420            -9.86000  0
     271           120.46578            36.08400            -5.46000  1
     272           119.78393            34.45858            -3.74000  0
     273           119.78180            34.45870             2.10400  1
     274           119.78584            34.45927            -6.16000  0
     275           119.78773            34.46003            -3.24000  0
     276           119.78943            34.46049            -1.03000  0
     277           119.79096            34.46094             0.13100  1
     278           120.26178            34.33242            -1.01000  0
     279           120.25168            34.32206             0.00000  1
     280           120.26268            34.34685            -2.08000  0
     281           120.27542            34.35484            -6.53000  0
     282           120.28316            34.36931           -11.10000  0
     283           120.28971            34.38274           -11.30000  0
     284           120.29634            34.39597           -13.50000  0
     285           120.30300            34.40916           -13.40000  0
     286           120.30959            34.42231           -13.20000  0
     287           120.31618            34.43543           -13.10000  0
     288           120.32275            34.44855           -13.00000  0
     289           120.32933            34.46167           -12.50000  0
     290           120.33555            34.47488           -11.80000  0
     291           120.34137            34.48865           -11.60000  0
     292           120.34669            34.50058           -11.90000  0
     293           120.34548            34.51430           -12.10000  0
     294           120.35602            34.52367           -12.20000  0
     295           120.35670            34.53793           -12.00000  0
     296           120.36883            34.54520           -11.90000  0
     297           120.37513            34.55701           -11.30000  0
     298           120.38276            34.56954           -11.50000  0
     299           120.38998            34.58291           -11.60000  0
     300           120.39643            34.59632           -12.00000  0
     301           120.40310            34.60967           -12.10000  0
     302           120.40977            34.62303           -12.00000  0
     303           120.41646            34.63640           -13.60000  0
     304           120.42314            34.64976           -14.60000  0
     305           120.42982            34.66313           -16.40000  0
     306           120.43651            34.67650           -19.30000  0
     307           120.44320            34.68987           -19.90000  0
     308           120.44988            34.70324           -19.90000  0
     309           120.45657            34.71661           -20.10000  0
     310           120.46326            34.72999           -20.50000  0
     311           120.46994            34.74336           -20.90000  0
     312           120.47663            34.75673           -21.40000  0
     313           120.48332            34.77011           -22.90000  0
     314           120.49000            34.78348           -24.10000  0
     315           120.49669            34.79685           -24.60000  0
     316           120.50338            34.81023           -24.80000  0
     317           120.51007            34.82360           -25.70000  0
     318           120.51676            34.83698           -26.70000  0
     319           120.52344            34.85035           -27.80000  0
     320           120.53013            34.86373           -27.90000  0
     321           120.53682            34.87710           -27.90000  0
     322           120.54351            34.89048           -28.40000  0
     323           120.55020            34.90385           -28.90000  0
     324           120.55689            34.91722           -28.20000  0
     325           120.56357            34.93060           -27.60000  0
     326           120.57026            34.94397           -28.40000  0
     327           120.57695            34.95735           -29.80000  0
     328           120.58364            34.97072           -30.00000  0
     329           120.59033            34.98410           -30.00000  0
     330           120.59702            34.99747           -30.30000  0
     331           120.60371            35.01085           -31.70000  0
     332           120.61039            35.02422           -32.00000  0
     333           120.61708            35.03760           -30.00000  0
     334           120.62377            35.05097           -29.90000  0
     335           120.63046            35.06435           -29.90000  0
     336           120.63715            35.07772           -29.90000  0
     337           120.64384            35.09110           -29.90000  0
     338           120.65053            35.10447           -29.50000  0
     339           120.65721            35.11785           -29.80000  0
     340           120.66390            35.13122           -30.00000  0
     341           120.67059            35.14460           -30.00000  0
     342           120.67728            35.15797           -30.00000  0
     343           120.68397            35.17135           -30.00000  0
     344           120.69066            35.18472           -30.00000  0
     345           120.69735            35.19810           -30.00000  0
     346           120.70403            35.21147           -30.00000  0
     347           120.71072            35.22485           -30.00000  0
     348           120.71741            35.23822           -30.00000  0
     349           120.72410            35.25160           -30.00000  0
     350           120.73079            35.26497           -30.00000  0
     351           120.73748            35.27835           -30.00000  0
     352           120.74418            35.29176           -30.00000  0
     353           120.75085            35.30533           -30.00000  0
     354           120.75815            35.31991           -30.00000  0
     355           120.76022            35.33414           -30.10000  0
     356           120.75427            35.34635           -29.90000  0
     357           120.74891            35.36024           -29.90000  0
     358           120.74326            35.37410           -29.90000  0
     359           120.73760            35.38794           -29.90000  0
     360           120.73195            35.40179           -30.00000  0
     361           120.72629            35.41564           -30.00000  0
     362           120.72064            35.42948           -30.00000  0
     363           120.71498            35.44333           -30.00000  0
     364           120.70933            35.45717           -30.00000  0
     365           120.70367            35.47102           -31.80000  0
     366           120.69801            35.48486           -32.80000  0
     367           120.69236            35.49871           -31.40000  0
     368           120.68672            35.51255           -31.00000  0
     369           120.68106            35.52640           -31.10000  0
     370           120.67540            35.54024           -30.00000  0
     371           120.66975            35.55408           -30.00000  0
     372           120.66410            35.56792           -31.90000  0
     373           120.65845            35.58175           -32.60000  0
     374           120.65280            35.59560           -32.30000  0
     375           120.64715            35.60943           -32.40000  0
     376           120.64151            35.62326           -32.50000  0
     377           120.63586            35.63709           -33.70000  0
     378           120.63022            35.65091           -36.60000  0
     379           120.62459            35.66473           -35.90000  0
     380           120.61901            35.67854           -29.90000  0
     381           120.61333            35.69233           -29.60000  0
     382           120.60777            35.70617           -29.40000  0
     383           120.60236            35.72002           -29.90000  0
     384           120.59446            35.73393           -28.40000  0
     385           120.59090            35.74857           -27.80000  0
     386           120.58892            35.76227           -27.90000  0
     387           120.58159            35.77108           -27.90000  0
     388           120.57487            35.78064           -27.60000  0
     389           120.57143            35.79511           -27.10000  0
     390           120.56689            35.80868           -27.10000  0
     391           120.56165            35.82117           -27.20000  0
     392           120.55661            35.83371           -27.10000  0
     393           120.55141            35.84626           -27.20000  0
     394           120.54641            35.85863           -28.10000  0
     395           120.54151            35.87114           -29.50000  0
     396           120.53652            35.88349           -29.90000  0
     397           120.53157            35.89577           -30.00000  0
     398           120.52665            35.90798           -30.00000  0
     399           120.52175            35.92015           -29.90000  0
     400           120.51689            35.93234           -28.00000  0
     401           120.51090            35.94469           -24.80000  0
     402           120.50641            35.95809           -21.70000  0
     403           120.50198            35.96990           -21.20000  0
     404           120.49629            35.97971           -21.20000  0
     405           120.49382            35.99030           -19.90000  0
     406           120.48925            36.00148           -19.10000  0
     407           120.48482            36.01269           -17.90000  0
     408           120.48037            36.02374           -16.20000  0
     409           120.47614            36.03450           -16.40000  0
     410           120.47202            36.04501           -14.80000  0
     411           120.46746            36.05346           -10.90000  0
     412           120.46716            36.06168            -9.72000  0
     413           120.45865            36.06682            -9.02000  0
     414           120.45527            36.07664            -6.09000  1
     415           119.78336            34.46050            -4.07000  0
     416           119.78090            34.46060             1.21600  1
     417           119.78553            34.46221            -6.23000  0
     418           119.78790            34.46199            -2.73000  0
     419           119.79021            34.46310             2.44400  1
     420           120.24778            34.33772            -0.15000  0
     421           120.23578            34.32626            -0.08000  1
     422           120.24748            34.35238            -2.04000  0
     423           120.25983            34.36167            -4.07000  0
     424           120.26996            34.36918            -9.88000  0
     425           120.27473            34.38185            -9.97000  0
     426           120.28109            34.39460           -10.70000  0
     427           120.28799            34.40773           -13.20000  0
     428           120.29456            34.42079           -13.00000  0
     429           120.30114            34.43382           -13.00000  0
     430           120.30768            34.44682           -13.10000  0
     431           120.31425            34.45986           -13.10000  0
     432           120.32058            34.47289           -12.00000  0
     433           120.32678            34.48757           -11.20000  0
     434           120.33275            34.50417           -11.40000  0
     435           120.33268            34.52076           -11.50000  0
     436           120.34279            34.53024           -11.80000  0
     437           120.34384            34.54437           -11.60000  0
     438           120.35751            34.55423           -11.40000  0
     439           120.36553            34.57046           -11.30000  0
     440           120.37591            34.58119           -11.40000  0
     441           120.38076            34.59388           -11.60000  0
     442           120.38732            34.60701           -12.10000  0
     443           120.39395            34.62033           -12.00000  0
     444           120.40063            34.63369           -12.20000  0
     445           120.40731            34.64705           -13.50000  0
     446           120.41399            34.66041           -15.10000  0
     447           120.42067            34.67377           -18.60000  0
     448           120.42736            34.68714           -19.70000  0
     449           120.43404            34.70051           -19.90000  0
     450           120.44072            34.71388           -19.90000  0
     451           120.44741            34.72725           -20.00000  0
     452           120.45409            34.74062           -20.40000  0
     453           120.46078            34.75399           -20.70000  0
     454           120.46746            34.76736           -21.80000  0
     455           120.47415            34.78073           -23.60000  0
     456           120.48084            34.79410           -24.50000  0
     457           120.48752            34.80747           -25.20000  0
     458           120.49421            34.82085           -25.90000  0
     459           120.50090            34.83422           -27.10000  0
     460           120.50758            34.84759           -28.00000  0
     461           120.51427            34.86096           -28.70000  0
     462           120.52096            34.87434           -29.10000  0
     463           120.52765            34.88771           -29.40000  0
     464           120.53433            34.90108           -29.70000  0
     465           120.54102            34.91446           -29.70000  0
     466           120.54771            34.92783           -28.90000  0
     467           120.55440            34.94120           -28.20000  0
     468           120.56108            34.95458           -29.40000  0
     469           120.56777            34.96795           -29.90000  0
     470           120.57446            34.98132           -30.00000  0
     471           120.58115            34.99470           -30.00000  0
     472           120.58784            35.00807           -30.00000  0
     473           120.59452            35.02145           -30.30000  0
     474           120.60121            35.03482           -30.20000  0
     475           120.60790            35.04819           -29.90000  0
     476           120.61459            35.06157           -29.90000  0
     477           120.62128            35.07494           -29.90000  0
     478           120.62796            35.08831           -29.80000  0
     479           120.63465            35.10169           -29.80000  0
     480           120.64134            35.11506           -29.90000  0
     481           120.64803            35.12843           -29.90000  0
     482           120.65472            35.14181           -30.00000  0
     483           120.66140            35.15518           -30.00000  0
     484           120.66809            35.16855           -30.00000  0
     485           120.67478            35.18193           -30.00000  0
     486           120.68147            35.19530           -30.00000  0
     487           120.68815            35.20867           -30.00000  0
     488           120.69484            35.22205           -30.00000  0
     489           120.70153            35.23542           -30.00000  0
     490           120.70822            35.24879           -30.00000  0
     491           120.71491            35.26217           -30.00000  0
     492           120.72159            35.27554           -30.00000  0
     493           120.72828            35.28892           -30.00000  0
     494           120.73499            35.30235           -30.00000  0
     495           120.74151            35.31605           -30.00000  0
     496           120.74534            35.33125           -30.00000  0
     497           120.74037            35.34654           -29.90000  0
     498           120.73478            35.36067           -29.90000  0
     499           120.72909            35.37452           -29.90000  0
     500           120.72344            35.38837           -29.90000  0
     501           120.71778            35.40222           -30.20000  0
     502           120.71213            35.41606           -30.00000  0
     503           120.70647            35.42990           -30.00000  0
     504           120.70082            35.44375           -30.00000  0
     505           120.69517            35.45759           -30.00000  0
     506           120.68951            35.47143           -30.70000  0
     507           120.68383            35.48527           -30.80000  0
     508           120.67819            35.49912           -30.20000  0
     509           120.67260            35.51293           -31.30000  0
     510           120.66694            35.52680           -31.70000  0
     511           120.66122            35.54066           -30.70000  0
     512           120.65556            35.55446           -33.00000  0
     513           120.64994            35.56826           -33.70000  0
     514           120.64432            35.58213           -32.90000  0
     515           120.63867            35.59596           -32.00000  0
     516           120.63303            35.60979           -32.10000  0
     517           120.62740            35.62361           -30.50000  0
     518           120.62176            35.63743           -30.80000  0
     519           120.61614            35.65123           -35.10000  0
     520           120.61054            35.66504           -31.60000  0
     521           120.60521            35.67880           -30.00000  0
     522           120.59928            35.69279           -30.00000  0
     523           120.59397            35.70594           -30.00000  0
     524           120.58997            35.71928           -29.90000  0
     525           120.57935            35.72600           -28.80000  0
     526           120.57901            35.74027           -27.70000  0
     527           120.57839            35.75500           -27.80000  0
     528           120.57044            35.76469           -27.90000  0
     529           120.56218            35.77340           -27.70000  0
     530           120.56178            35.78720           -27.40000  0
     531           120.55919            35.79964           -27.30000  0
     532           120.55277            35.81040           -27.40000  0
     533           120.54798            35.82271           -27.50000  0
     534           120.54345            35.83520           -27.50000  0
     535           120.53749            35.84792           -27.80000  0
     536           120.53309            35.86120           -29.20000  0
     537           120.52828            35.87315           -29.10000  0
     538           120.52361            35.88489           -29.80000  0
     539           120.51900            35.89651           -30.00000  0
     540           120.51443            35.90802           -29.90000  0
     541           120.50995            35.91942           -29.40000  0
     542           120.50560            35.93059           -27.30000  0
     543           120.50024            35.94006           -26.50000  0
     544           120.49785            35.95036           -24.30000  0
     545           120.49348            35.96118           -22.90000  0
     546           120.48918            35.97184           -20.90000  0
     547           120.48490            35.98266           -20.00000  0
     548           120.48109            35.99307           -20.00000  0
     549           120.47720            36.00355           -19.90000  0
     550           120.47328            36.01386           -20.00000  0
     551           120.46885            36.02428           -19.20000  0
     552           120.46510            36.03495           -17.00000  0
     553           120.46180            36.04423           -16.40000  0
     554           120.45877            36.05516           -12.30000  0
     555           120.45044            36.06047            -8.63000  0
     556           120.44645            36.06949            -8.02000  1
     557           119.78274            34.46243            -3.73000  0
     558           119.78020            34.46320             1.32200  1
     559           119.78390            34.46433            -6.67000  0
     560           119.78586            34.46479            -5.69000  0
     561           119.78766            34.46399            -1.94000  0
     562           119.78960            34.46530             1.48800  1
     563           120.23283            34.34255            -0.04000  0
     564           120.22040            34.33198             0.00000  1
     565           120.23288            34.35756            -1.63000  0
     566           120.24605            34.36724            -2.16000  0
     567           120.25948            34.37654            -6.68000  0
     568           120.26315            34.39095           -10.00000  0
     569           120.27224            34.40448           -10.40000  0
     570           120.27873            34.41764           -12.40000  0
     571           120.28540            34.43064           -13.00000  0
     572           120.29191            34.44357           -13.10000  0
     573           120.29845            34.45648           -13.00000  0
     574           120.30498            34.46935           -12.60000  0
     575           120.31183            34.48299           -11.60000  0
     576           120.31788            34.49845           -11.10000  0
     577           120.32004            34.51316           -11.00000  0
     578           120.31956            34.52756           -11.30000  0
     579           120.32957            34.53681           -11.70000  0
     580           120.33021            34.55076           -11.30000  0
     581           120.34182            34.55913           -11.10000  0
     582           120.35142            34.56807           -11.20000  0
     583           120.35161            34.58195           -11.20000  0
     584           120.36457            34.58755           -11.40000  0
     585           120.36968            34.60104           -11.60000  0
     586           120.37626            34.61405           -12.00000  0
     587           120.38298            34.62738           -12.10000  0
     588           120.38969            34.64076           -12.30000  0
     589           120.39639            34.65413           -12.90000  0
     590           120.40307            34.66750           -15.30000  0
     591           120.40975            34.68087           -19.40000  0
     592           120.41647            34.69423           -19.70000  0
     593           120.42315            34.70762           -19.80000  0
     594           120.42985            34.72102           -19.90000  0
     595           120.43649            34.73438           -19.90000  0
     596           120.44319            34.74775           -20.00000  0
     597           120.44987            34.76113           -20.10000  0
     598           120.45656            34.77451           -21.80000  0
     599           120.46325            34.78789           -23.70000  0
     600           120.46994            34.80127           -24.90000  0
     601           120.47663            34.81465           -25.80000  0
     602           120.48332            34.82803           -26.90000  0
     603           120.49002            34.84141           -28.10000  0
     604           120.49671            34.85480           -28.50000  0
     605           120.50340            34.86818           -29.20000  0
     606           120.51009            34.88156           -29.70000  0
     607           120.51678            34.89494           -29.90000  0
     608           120.52347            34.90832           -30.00000  0
     609           120.53017            34.92171           -30.00000  0
     610           120.53686            34.93509           -30.10000  0
     611           120.54355            34.94847           -30.20000  0
     612           120.55024            34.96185           -30.30000  0
     613           120.55693            34.97523           -30.00000  0
     614           120.56363            34.98862           -30.00000  0
     615           120.57032            35.00200           -30.00000  0
     616           120.57701            35.01538           -30.00000  0
     617           120.58370            35.02876           -30.00000  0
     618           120.59040            35.04215           -30.00000  0
     619           120.59709            35.05553           -29.90000  0
     620           120.60378            35.06891           -29.80000  0
     621           120.61047            35.08229           -29.50000  0
     622           120.61717            35.09568           -29.60000  0
     623           120.62386            35.10906           -29.80000  0
     624           120.63055            35.12244           -29.90000  0
     625           120.63724            35.13582           -30.00000  0
     626           120.64393            35.14921           -30.00000  0
     627           120.65063            35.16259           -30.00000  0
     628           120.65732            35.17597           -30.00000  0
     629           120.66401            35.18935           -30.00000  0
     630           120.67070            35.20273           -30.00000  0
     631           120.67740            35.21612           -30.00000  0
     632           120.68409            35.22950           -30.00000  0
     633           120.69078            35.24288           -30.10000  0
     634           120.69747            35.25626           -30.00000  0
     635           120.70416            35.26964           -30.00000  0
     636           120.71086            35.28303           -30.00000  0
     637           120.71755            35.29642           -30.00000  0
     638           120.72422            35.30989           -30.00000  0
     639           120.72949            35.32364           -30.00000  0
     640           120.72960            35.33742           -30.10000  0
     641           120.72464            35.35174           -30.10000  0
     642           120.71874            35.36552           -29.90000  0
     643           120.71311            35.37939           -30.00000  0
     644           120.70745            35.39324           -30.70000  0
     645           120.70180            35.40709           -30.30000  0
     646           120.69614            35.42095           -30.00000  0
     647           120.69049            35.43480           -30.00000  0
     648           120.68483            35.44865           -30.00000  0
     649           120.67917            35.46250           -30.00000  0
     650           120.67353            35.47633           -30.00000  0
     651           120.66778            35.49024           -30.00000  0
     652           120.66212            35.50405           -30.10000  0
     653           120.65673            35.51781           -31.30000  0
     654           120.65100            35.53177           -30.00000  0
     655           120.64492            35.54567           -30.00000  0
     656           120.63932            35.55936           -30.40000  0
     657           120.63396            35.57325           -30.60000  0
     658           120.62831            35.58709           -31.70000  0
     659           120.62268            35.60092           -33.10000  0
     660           120.61705            35.61474           -31.30000  0
     661           120.61147            35.62855           -29.90000  0
     662           120.60579            35.64239           -29.90000  0
     663           120.60025            35.65616           -30.30000  0
     664           120.59472            35.66975           -30.00000  0
     665           120.59130            35.68283           -30.00000  0
     666           120.58255            35.69524           -30.00000  0
     667           120.57990            35.71044           -29.80000  0
     668           120.56684            35.71759           -28.20000  0
     669           120.56613            35.73221           -28.10000  0
     670           120.56659            35.74749           -27.80000  0
     671           120.55758            35.75695           -27.80000  0
     672           120.55043            35.76890           -27.70000  0
     673           120.55068            35.78148           -27.50000  0
     674           120.54822            35.79557           -27.50000  0
     675           120.53937            35.80913           -27.60000  0
     676           120.53612            35.82265           -27.90000  0
     677           120.53179            35.83442           -27.60000  0
     678           120.52625            35.84438           -27.70000  0
     679           120.52372            35.85495           -29.10000  0
     680           120.51923            35.86613           -29.60000  0
     681           120.51486            35.87734           -29.80000  0
     682           120.51054            35.88844           -30.30000  0
     683           120.50628            35.89943           -29.70000  0
     684           120.50208            35.91031           -29.10000  0
     685           120.49795            35.92106           -27.70000  0
     686           120.49374            35.93156           -27.00000  0
     687           120.48969            35.94221           -25.70000  0
     688           120.48593            35.95254           -25.60000  0
     689           120.48191            35.96269           -24.60000  0
     690           120.47815            35.97281           -20.30000  0
     691           120.47367            35.98337           -19.90000  0
     692           120.47045            35.99423           -19.90000  0
     693           120.46691            36.00389           -19.90000  0
     694           120.46361            36.01322           -19.90000  0
     695           120.45970            36.02085           -19.90000  0
     696           120.45912            36.02845           -18.30000  0
     697           120.45345            36.03449           -17.40000  0
     698           120.45437            36.04448           -17.30000  0
     699           120.44994            36.05056           -16.30000  0
     700           120.44292            36.05476            -9.80000  0
     701           120.43999            36.06180            -9.24000  1
     702           119.78216            34.46515            -1.82000  0
     703           119.77980            34.46530             0.23800  1
     704           119.78419            34.46695            -6.85000  0
     705           119.78637            34.46768            -5.26000  0
     706           119.78767            34.46586            -3.08000  0
     707           119.78950            34.46823            -1.08000  0
     708           119.79218            34.46686             2.35000  1
     709           120.21812            34.34853             0.00000  0
     710           120.20551            34.33898             0.00000  1
     711           120.21840            34.36343            -0.30000  0
     712           120.23220            34.37256            -2.03000  0
     713           120.24684            34.38174            -5.28000  0
     714           120.24580            34.39557            -9.88000  0
     715           120.25733            34.40321           -10.00000  0
     716           120.26284            34.41481           -11.90000  0
     717           120.26985            34.42769           -13.10000  0
     718           120.27622            34.44045           -13.00000  0
     719           120.28280            34.45326           -13.10000  0
     720           120.28934            34.46604           -12.90000  0
     721           120.29648            34.47882           -12.00000  0
     722           120.30365            34.49216           -11.40000  0
     723           120.30623            34.50607           -11.10000  0
     724           120.30684            34.51976           -11.10000  0
     725           120.30646            34.53409           -11.20000  0
     726           120.31634            34.54338           -11.40000  0
     727           120.31700            34.55735           -11.00000  0
     728           120.32854            34.56589           -11.00000  0
     729           120.33893            34.57502           -11.00000  0
     730           120.33828            34.58994           -10.80000  0
     731           120.35261            34.59606           -11.40000  0
     732           120.35794            34.60841           -12.00000  0
     733           120.36521            34.62149           -12.40000  0
     734           120.37228            34.63498           -12.20000  0
     735           120.37910            34.64843           -12.20000  0
     736           120.38576            34.66181           -12.40000  0
     737           120.39244            34.67517           -15.60000  0
     738           120.39912            34.68856           -19.80000  0
     739           120.40600            34.70175           -19.80000  0
     740           120.41277            34.71537           -19.90000  0
     741           120.41916            34.72869           -20.00000  0
     742           120.42586            34.74207           -20.00000  0
     743           120.43255            34.75545           -20.00000  0
     744           120.43924            34.76883           -20.00000  0
     745           120.44593            34.78221           -22.00000  0
     746           120.45262            34.79560           -24.00000  0
     747           120.45932            34.80898           -24.80000  0
     748           120.46601            34.82236           -25.90000  0
     749           120.47270            34.83575           -27.30000  0
     750           120.47939            34.84913           -28.30000  0
     751           120.48609            34.86252           -28.70000  0
     752           120.49278            34.87590           -29.50000  0
     753           120.49947            34.88929           -29.90000  0
     754           120.50617            34.90267           -30.00000  0
     755           120.51286            34.91606           -30.20000  0
     756           120.51955            34.92945           -30.00000  0
     757           120.52625            34.94283           -30.20000  0
     758           120.53294            34.95622           -30.40000  0
     759           120.53963            34.96960           -30.10000  0
     760           120.54633            34.98299           -30.00000  0
     761           120.55302            34.99638           -30.00000  0
     762           120.55972            35.00976           -30.00000  0
     763           120.56641            35.02315           -30.00000  0
     764           120.57310            35.03653           -30.00000  0
     765           120.57980            35.04992           -30.00000  0
     766           120.58649            35.06331           -29.90000  0
     767           120.59319            35.07669           -29.90000  0
     768           120.59988            35.09008           -29.80000  0
     769           120.60658            35.10347           -29.70000  0
     770           120.61327            35.11685           -29.90000  0
     771           120.61996            35.13024           -30.00000  0
     772           120.62666            35.14362           -30.00000  0
     773           120.63335            35.15701           -30.00000  0
     774           120.64005            35.17039           -30.00000  0
     775           120.64674            35.18378           -30.00000  0
     776           120.65343            35.19717           -30.00000  0
     777           120.66013            35.21055           -30.00000  0
     778           120.66682            35.22394           -30.00000  0
     779           120.67352            35.23732           -30.40000  0
     780           120.68021            35.25071           -30.20000  0
     781           120.68690            35.26409           -30.00000  0
     782           120.69360            35.27748           -30.00000  0
     783           120.70029            35.29087           -30.00000  0
     784           120.70696            35.30428           -30.00000  0
     785           120.71315            35.31790           -30.00000  0
     786           120.71559            35.33170           -30.20000  0
     787           120.71474            35.34467           -31.00000  0
     788           120.70804            35.35692           -30.70000  0
     789           120.70265            35.37072           -30.10000  0
     790           120.69700            35.38456           -30.50000  0
     791           120.69135            35.39842           -30.10000  0
     792           120.68569            35.41228           -30.00000  0
     793           120.68003            35.42613           -30.00000  0
     794           120.67438            35.43998           -30.00000  0
     795           120.66872            35.45384           -30.00000  0
     796           120.66305            35.46773           -30.00000  0
     797           120.65739            35.48148           -30.00000  0
     798           120.65159            35.49525           -30.00000  0
     799           120.64594            35.50951           -30.00000  0
     800           120.64056            35.52330           -30.00000  0
     801           120.63450            35.53666           -30.00000  0
     802           120.62763            35.55155           -29.90000  0
     803           120.62251            35.56731           -30.00000  0
     804           120.61665            35.58146           -30.00000  0
     805           120.61099            35.59536           -32.90000  0
     806           120.60536            35.60918           -32.40000  0
     807           120.59976            35.62302           -29.90000  0
     808           120.59442            35.63668           -29.90000  0
     809           120.58853            35.65088           -30.00000  0
     810           120.58300            35.66435           -30.00000  0
     811           120.57958            35.67919           -29.80000  0
     812           120.56803            35.68808           -29.80000  0
     813           120.56787            35.70286           -29.70000  0
     814           120.55431            35.70975           -28.60000  0
     815           120.55358            35.72440           -28.20000  0
     816           120.55413            35.73980           -27.90000  0
     817           120.54473            35.74921           -27.80000  0
     818           120.54037            35.76118           -27.80000  0
     819           120.53876            35.77469           -27.70000  0
     820           120.53756            35.78703           -27.60000  0
     821           120.53467            35.79801           -27.50000  0
     822           120.52318            35.80512           -27.60000  0
     823           120.52742            35.81504           -27.70000  0
     824           120.52332            35.82570           -27.50000  0
     825           120.51898            35.83676           -27.20000  0
     826           120.51471            35.84802           -28.00000  0
     827           120.51072            35.85896           -30.00000  0
     828           120.50659            35.86981           -30.00000  0
     829           120.50253            35.88054           -30.00000  0
     830           120.49853            35.89112           -29.90000  0
     831           120.49460            35.90158           -29.60000  0
     832           120.49074            35.91190           -29.00000  0
     833           120.48692            35.92203           -27.20000  0
     834           120.48319            35.93210           -25.90000  0
     835           120.47952            35.94206           -24.30000  0
     836           120.47599            35.95194           -25.10000  0
     837           120.47161            35.96203           -23.10000  0
     838           120.46863            35.97247           -19.90000  0
     839           120.46452            35.98068           -19.90000  0
     840           120.46291            35.98900           -18.90000  0
     841           120.45972            35.99788           -19.90000  0
     842           120.45674            36.00668           -19.90000  0
     843           120.45347            36.01539           -20.00000  0
     844           120.45231            36.02428           -20.00000  0
     845           120.44668            36.02672           -21.10000  0
     846           120.44364            36.03225           -20.50000  0
     847           120.44707            36.04040           -16.30000  0
     848           120.44214            36.04618           -12.50000  0
     849           120.43642            36.05031            -9.94000  0
     850           120.43321            36.05624            -6.98000  1
     851           119.78194            34.46820             0.84200  0
     852           119.77940            34.46820             2.57300  1
     853           119.78479            34.47023            -6.73000  0
     854           119.78760            34.47013            -4.10000  0
     855           119.79022            34.47152            -2.14000  0
     856           119.79269            34.46954             0.99200  0
     857           119.79563            34.46680             3.33700  1
     858           120.20326            34.35469            -0.02000  0
     859           120.19015            34.34474            -0.31000  1
     860           120.20390            34.36932            -0.56000  0
     861           120.21799            34.37821            -2.20000  0
     862           120.23240            34.38683            -4.83000  0
     863           120.23169            34.40154            -9.98000  0
     864           120.24515            34.41215           -10.10000  0
     865           120.25461            34.42418           -12.40000  0
     866           120.25940            34.43638           -12.80000  0
     867           120.26644            34.44875           -12.80000  0
     868           120.27308            34.46140           -13.20000  0
     869           120.28037            34.47402           -12.70000  0
     870           120.28804            34.48668           -11.70000  0
     871           120.29223            34.49917           -11.50000  0
     872           120.29329            34.51251           -11.20000  0
     873           120.29384            34.52623           -11.10000  0
     874           120.29338            34.54059           -11.20000  0
     875           120.30312            34.54994           -11.30000  0
     876           120.30375            34.56392           -10.60000  0
     877           120.31523            34.57252           -10.70000  0
     878           120.32584            34.58159           -10.80000  0
     879           120.32522            34.59653           -10.40000  0
     880           120.33950            34.60533           -10.90000  0
     881           120.34799            34.61992           -12.20000  0
     882           120.35632            34.63358           -12.40000  0
     883           120.36412            34.64700           -12.30000  0
     884           120.37064            34.66048           -12.20000  0
     885           120.37730            34.67385           -12.60000  0
     886           120.38396            34.68719           -18.00000  0
     887           120.39046            34.70047           -19.90000  0
     888           120.39807            34.71184           -19.90000  0
     889           120.40244            34.72452           -20.00000  0
     890           120.40919            34.73770           -20.00000  0
     891           120.41586            34.75104           -20.00000  0
     892           120.42255            34.76441           -20.00000  0
     893           120.42923            34.77778           -20.30000  0
     894           120.43591            34.79115           -22.90000  0
     895           120.44260            34.80452           -24.20000  0
     896           120.44928            34.81789           -24.80000  0
     897           120.45597            34.83126           -25.70000  0
     898           120.46265            34.84463           -27.20000  0
     899           120.46934            34.85800           -28.30000  0
     900           120.47603            34.87138           -29.00000  0
     901           120.48271            34.88475           -29.70000  0
     902           120.48940            34.89812           -30.00000  0
     903           120.49609            34.91150           -30.00000  0
     904           120.50277            34.92487           -30.00000  0
     905           120.50946            34.93824           -30.00000  0
     906           120.51615            34.95162           -30.10000  0
     907           120.52284            34.96499           -30.30000  0
     908           120.52952            34.97836           -30.00000  0
     909           120.53621            34.99174           -30.00000  0
     910           120.54290            35.00511           -30.00000  0
     911           120.54959            35.01848           -30.00000  0
     912           120.55628            35.03186           -30.00000  0
     913           120.56296            35.04523           -30.00000  0
     914           120.56965            35.05861           -30.00000  0
     915           120.57634            35.07198           -29.90000  0
     916           120.58303            35.08535           -29.90000  0
     917           120.58972            35.09873           -29.90000  0
     918           120.59640            35.11210           -29.90000  0
     919           120.60309            35.12547           -29.90000  0
     920           120.60978            35.13885           -30.00000  0
     921           120.61647            35.15222           -30.00000  0
     922           120.62316            35.16559           -30.00000  0
     923           120.62984            35.17897           -30.00000  0
     924           120.63653            35.19234           -30.00000  0
     925           120.64322            35.20571           -30.00000  0
     926           120.64991            35.21909           -30.00000  0
     927           120.65659            35.23246           -30.10000  0
     928           120.66328            35.24583           -30.20000  0
     929           120.66997            35.25920           -30.00000  0
     930           120.67666            35.27258           -30.00000  0
     931           120.68334            35.28595           -29.90000  0
     932           120.69003            35.29934           -29.90000  0
     933           120.69656            35.31285           -30.00000  0
     934           120.70110            35.32686           -30.20000  0
     935           120.70050            35.34247           -31.60000  0
     936           120.69391            35.35767           -31.50000  0
     937           120.68823            35.37176           -30.00000  0
     938           120.68256            35.38565           -30.00000  0
     939           120.67691            35.39950           -30.00000  0
     940           120.67126            35.41335           -30.00000  0
     941           120.66560            35.42719           -30.00000  0
     942           120.65995            35.44103           -30.00000  0
     943           120.65431            35.45486           -30.00000  0
     944           120.64869            35.46869           -30.00000  0
     945           120.64294            35.48259           -30.00000  0
     946           120.63701            35.49641           -29.90000  0
     947           120.63184            35.51004           -30.00000  0
     948           120.62631            35.52406           -30.00000  0
     949           120.62016            35.53839           -29.90000  0
     950           120.61326            35.55038           -29.90000  0
     951           120.61046            35.56266           -30.00000  0
     952           120.60479            35.57627           -30.00000  0
     953           120.59923            35.59003           -30.00000  0
     954           120.59356            35.60386           -30.10000  0
     955           120.58803            35.61764           -29.90000  0
     956           120.58252            35.63122           -29.90000  0
     957           120.57909            35.64428           -29.90000  0
     958           120.57042            35.65706           -30.00000  0
     959           120.56821            35.67247           -29.90000  0
     960           120.55524            35.68022           -29.60000  0
     961           120.55486            35.69506           -29.20000  0
     962           120.54162            35.70205           -28.90000  0
     963           120.54092            35.71670           -28.40000  0
     964           120.54145            35.73212           -27.90000  0
     965           120.53187            35.74147           -27.80000  0
     966           120.52827            35.75400           -27.80000  0
     967           120.52728            35.76776           -27.80000  0
     968           120.52605            35.78069           -27.80000  0
     969           120.52396            35.79247           -27.70000  0
     970           120.51229            35.79817           -27.80000  0
     971           120.50981            35.80946           -27.50000  0
     972           120.51577            35.81734           -27.40000  0
     973           120.51091            35.82880           -27.10000  0
     974           120.50686            35.83963           -26.90000  0
     975           120.50297            35.85048           -29.10000  0
     976           120.49913            35.86106           -30.00000  0
     977           120.49531            35.87149           -30.00000  0
     978           120.49155            35.88177           -30.00000  0
     979           120.48787            35.89191           -29.90000  0
     980           120.48425            35.90190           -29.60000  0
     981           120.48070            35.91174           -28.00000  0
     982           120.47723            35.92144           -26.70000  0
     983           120.47382            35.93100           -25.10000  0
     984           120.47053            35.94040           -23.60000  0
     985           120.46738            35.94963           -19.90000  0
     986           120.46356            35.95733           -14.90000  0
     987           120.46104            35.96651           -20.20000  0
     988           120.45824            35.97603           -19.70000  0
     989           120.45527            35.98491           -17.30000  0
     990           120.45258            35.99338           -19.50000  0
     991           120.44979            36.00171           -19.90000  0
     992           120.44747            36.00952           -20.00000  0
     993           120.44522            36.01563           -20.20000  0
     994           120.44616            36.02037           -20.50000  0
     995           120.43957            36.02430           -20.40000  0
     996           120.43566            36.03065           -20.90000  0
     997           120.43906            36.03801           -20.80000  0
     998           120.43431            36.04357           -18.00000  0
     999           120.42932            36.04915           -10.00000  0
    1000           120.42554            36.05462            -8.68000  1
    1001           119.77977            34.47101             1.78900  1
    1002           119.78227            34.47118             0.97300  0
    1003           119.78368            34.47356             0.47800  0
    1004           119.78689            34.47313            -5.55000  0
    1005           119.79031            34.47442            -4.86000  0
    1006           119.79389            34.47290             0.47000  0
    1007           119.79609            34.46991             2.12800  0
    1008           119.79927            34.46681             3.76000  1
    1009           120.18835            34.36057            -0.01000  0
    1010           120.17484            34.35071             0.00000  1
    1011           120.18940            34.37522            -0.61000  0
    1012           120.20380            34.38401            -1.88000  0
    1013           120.21844            34.39241            -4.60000  0
    1014           120.21794            34.40678            -9.94000  0
    1015           120.23082            34.41674           -10.20000  0
    1016           120.24198            34.43030           -12.10000  0
    1017           120.24984            34.44476           -12.40000  0
    1018           120.25671            34.45727           -12.60000  0
    1019           120.26381            34.46883           -12.90000  0
    1020           120.27207            34.48102           -12.50000  0
    1021           120.27662            34.49314           -11.80000  0
    1022           120.27943            34.50551           -11.50000  0
    1023           120.28043            34.51892           -11.20000  0
    1024           120.28089            34.53268           -11.00000  0
    1025           120.28030            34.54709           -10.90000  0
    1026           120.28989            34.55651           -11.10000  0
    1027           120.29050            34.57050            -9.96000  0
    1028           120.30198            34.57911           -10.00000  0
    1029           120.31260            34.58820           -10.10000  0
    1030           120.31168            34.60298           -10.10000  0
    1031           120.32411            34.61131           -10.40000  0
    1032           120.33326            34.62244           -11.40000  0
    1033           120.34094            34.63890           -12.70000  0
    1034           120.35152            34.64894           -12.70000  0
    1035           120.35689            34.66203           -12.20000  0
    1036           120.36350            34.67520           -11.60000  0
    1037           120.37019            34.68859           -13.60000  0
    1038           120.37692            34.70214           -19.30000  0
    1039           120.38516            34.71650           -20.00000  0
    1040           120.39155            34.73142           -20.00000  0
    1041           120.39837            34.74499           -20.00000  0
    1042           120.40507            34.75840           -20.00000  0
    1043           120.41176            34.77179           -20.00000  0
    1044           120.41845            34.78517           -20.50000  0
    1045           120.42513            34.79855           -23.40000  0
    1046           120.43182            34.81193           -24.40000  0
    1047           120.43851            34.82531           -24.50000  0
    1048           120.44520            34.83870           -25.20000  0
    1049           120.45190            34.85208           -26.20000  0
    1050           120.45859            34.86547           -28.10000  0
    1051           120.46528            34.87885           -29.20000  0
    1052           120.47197            34.89223           -29.70000  0
    1053           120.47866            34.90562           -29.90000  0
    1054           120.48536            34.91900           -30.00000  0
    1055           120.49205            34.93239           -30.00000  0
    1056           120.49874            34.94577           -29.90000  0
    1057           120.50544            34.95916           -29.90000  0
    1058           120.51213            34.97255           -30.00000  0
    1059           120.51882            34.98593           -30.00000  0
    1060           120.52552            34.99932           -30.00000  0
    1061           120.53221            35.01270           -30.00000  0
    1062           120.53890            35.02609           -30.00000  0
    1063           120.54560            35.03947           -30.00000  0
    1064           120.55229            35.05286           -30.00000  0
    1065           120.55899            35.06624           -30.00000  0
    1066           120.56568            35.07963           -29.90000  0
    1067           120.57237            35.09302           -29.90000  0
    1068           120.57907            35.10640           -29.90000  0
    1069           120.58576            35.11979           -29.90000  0
    1070           120.59246            35.13317           -30.00000  0
    1071           120.59915            35.14656           -30.00000  0
    1072           120.60584            35.15994           -30.00000  0
    1073           120.61254            35.17333           -30.00000  0
    1074           120.61923            35.18671           -30.00000  0
    1075           120.62592            35.20010           -30.00000  0
    1076           120.63262            35.21348           -30.00000  0
    1077           120.63931            35.22687           -30.00000  0
    1078           120.64601            35.24025           -30.00000  0
    1079           120.65270            35.25363           -30.00000  0
    1080           120.65939            35.26702           -30.00000  0
    1081           120.66609            35.28040           -29.90000  0
    1082           120.67278            35.29380           -29.70000  0
    1083           120.67942            35.30722           -29.90000  0
    1084           120.68533            35.32091           -30.00000  0
    1085           120.68710            35.33496           -31.50000  0
    1086           120.68343            35.34906           -31.10000  0
    1087           120.67775            35.36306           -30.00000  0
    1088           120.67213            35.37693           -30.00000  0
    1089           120.66647            35.39079           -30.00000  0
    1090           120.66082            35.40464           -30.00000  0
    1091           120.65516            35.41849           -30.00000  0
    1092           120.64951            35.43234           -30.00000  0
    1093           120.64386            35.44619           -30.00000  0
    1094           120.63821            35.46004           -30.00000  0
    1095           120.63258            35.47388           -29.80000  0
    1096           120.62712            35.48779           -29.20000  0
    1097           120.62148            35.50148           -29.20000  0
    1098           120.61524            35.51526           -29.90000  0
    1099           120.60953            35.52946           -29.90000  0
    1100           120.60433            35.54312           -29.90000  0
    1101           120.59869            35.55695           -29.80000  0
    1102           120.59305            35.57078           -29.90000  0
    1103           120.58745            35.58461           -29.90000  0
    1104           120.58211            35.59827           -29.90000  0
    1105           120.57624            35.61248           -30.00000  0
    1106           120.57077            35.62601           -30.00000  0
    1107           120.56737            35.64101           -30.00000  0
    1108           120.55601            35.65031           -30.10000  0
    1109           120.55594            35.66520           -30.00000  0
    1110           120.54252            35.67239           -30.50000  0
    1111           120.54214            35.68729           -29.90000  0
    1112           120.52890            35.69434           -29.70000  0
    1113           120.52818            35.70900           -28.90000  0
    1114           120.52868            35.72442           -27.90000  0
    1115           120.51902            35.73373           -27.80000  0
    1116           120.51610            35.74668           -27.90000  0
    1117           120.51567            35.76081           -28.10000  0
    1118           120.51492            35.77403           -27.80000  0
    1119           120.51317            35.78610           -28.00000  0
    1120           120.50173            35.79183           -28.40000  0
    1121           120.50058            35.80308           -27.80000  0
    1122           120.49931            35.81305           -27.50000  0
    1123           120.50407            35.82089           -27.20000  0
    1124           120.49864            35.83126           -27.00000  0
    1125           120.49539            35.84261           -27.70000  0
    1126           120.49166            35.85307           -30.00000  0
    1127           120.48807            35.86329           -30.20000  0
    1128           120.48454            35.87333           -30.10000  0
    1129           120.48108            35.88320           -29.80000  0
    1130           120.47769            35.89292           -29.60000  0
    1131           120.47438            35.90249           -28.50000  0
    1132           120.47113            35.91191           -27.60000  0
    1133           120.46796            35.92118           -26.30000  0
    1134           120.46476            35.93028           -23.80000  0
    1135           120.46179            35.93919           -22.10000  0
    1136           120.45887            35.94797           -10.60000  0
    1137           120.45604            35.95672            -6.02000  0
    1138           120.45271            35.96397           -24.10000  0
    1139           120.45131            35.97181           -20.00000  0
    1140           120.44863            35.97999           -19.30000  0
    1141           120.44606            35.98816           -18.40000  0
    1142           120.44359            35.99622           -20.00000  0
    1143           120.44055            36.00445           -20.00000  0
    1144           120.44005            36.01237           -20.20000  0
    1145           120.44072            36.01818           -20.70000  0
    1146           120.43576            36.01781           -20.70000  0
    1147           120.43194            36.02419           -17.10000  0
    1148           120.42811            36.03033           -14.70000  0
    1149           120.43138            36.03666           -21.80000  0
    1150           120.42690            36.04258           -14.70000  0
    1151           120.42226            36.04835            -9.81000  0
    1152           120.41862            36.05394            -6.76000  1
    1153           119.78052            34.47381            -0.11000  1
    1154           119.78212            34.47633            -1.36000  1
    1155           119.78508            34.47622             2.24600  0
    1156           119.78785            34.47640            -3.27000  0
    1157           119.79111            34.47772            -6.02000  0
    1158           119.79347            34.47592            -2.74000  0
    1159           119.79698            34.47638            -0.56000  0
    1160           119.79785            34.47329             1.28900  0
    1161           119.79946            34.47032             2.63300  0
    1162           119.80343            34.46976             2.56900  0
    1163           119.80309            34.46661             3.57600  1
    1164           120.17356            34.36672             0.00000  0
    1165           120.15980            34.35737            -0.03000  1
    1166           120.17493            34.38132            -1.22000  0
    1167           120.18961            34.38988            -2.02000  0
    1168           120.20449            34.39814            -4.54000  0
    1169           120.20414            34.41247            -9.10000  0
    1170           120.21700            34.42106            -9.98000  0
    1171           120.22717            34.43186           -10.00000  0
    1172           120.23508            34.44463           -12.20000  0
    1173           120.24210            34.45576           -12.30000  0
    1174           120.24692            34.46779           -12.60000  0
    1175           120.25723            34.47677           -12.70000  0
    1176           120.26068            34.48764           -12.40000  0
    1177           120.26392            34.49951           -11.80000  0
    1178           120.26668            34.51190           -11.50000  0
    1179           120.26760            34.52532           -11.20000  0
    1180           120.26795            34.53912           -11.00000  0
    1181           120.26724            34.55359           -10.60000  0
    1182           120.27667            34.56308           -10.20000  0
    1183           120.27726            34.57708            -9.95000  0
    1184           120.28871            34.58570            -9.99000  0
    1185           120.29929            34.59477            -9.97000  0
    1186           120.29834            34.60958            -9.89000  0
    1187           120.31045            34.61790           -10.30000  0
    1188           120.31901            34.62782           -11.10000  0
    1189           120.32739            34.63773           -12.00000  0
    1190           120.32828            34.65199           -12.70000  0
    1191           120.34170            34.65815           -12.70000  0
    1192           120.34730            34.67222           -11.60000  0
    1193           120.35410            34.68549           -10.50000  0
    1194           120.36088            34.69888           -14.00000  0
    1195           120.36775            34.71231           -19.50000  0
    1196           120.37438            34.72560           -20.00000  0
    1197           120.38093            34.73906           -20.00000  0
    1198           120.38762            34.75244           -20.00000  0
    1199           120.39431            34.76583           -20.00000  0
    1200           120.40100            34.77922           -20.00000  0
    1201           120.40769            34.79262           -20.90000  0
    1202           120.41438            34.80601           -23.50000  0
    1203           120.42108            34.81940           -24.30000  0
    1204           120.42777            34.83280           -24.50000  0
    1205           120.43447            34.84619           -25.00000  0
    1206           120.44117            34.85959           -26.30000  0
    1207           120.44786            34.87298           -27.70000  0
    1208           120.45456            34.88638           -28.90000  0
    1209           120.46126            34.89977           -29.50000  0
    1210           120.46795            34.91317           -29.60000  0
    1211           120.47465            34.92656           -29.70000  0
    1212           120.48135            34.93996           -29.70000  0
    1213           120.48805            34.95336           -29.10000  0
    1214           120.49475            34.96675           -28.60000  0
    1215           120.50145            34.98015           -29.60000  0
    1216           120.50815            34.99354           -29.90000  0
    1217           120.51484            35.00694           -30.00000  0
    1218           120.52154            35.02034           -30.00000  0
    1219           120.52824            35.03373           -30.00000  0
    1220           120.53494            35.04713           -30.00000  0
    1221           120.54164            35.06053           -29.90000  0
    1222           120.54834            35.07392           -29.90000  0
    1223           120.55504            35.08732           -29.90000  0
    1224           120.56174            35.10072           -29.90000  0
    1225           120.56844            35.11411           -29.90000  0
    1226           120.57514            35.12751           -29.90000  0
    1227           120.58184            35.14091           -30.00000  0
    1228           120.58854            35.15430           -30.00000  0
    1229           120.59524            35.16770           -30.00000  0
    1230           120.60194            35.18109           -30.00000  0
    1231           120.60864            35.19449           -30.00000  0
    1232           120.61533            35.20788           -30.00000  0
    1233           120.62203            35.22128           -30.00000  0
    1234           120.62873            35.23467           -30.00000  0
    1235           120.63543            35.24807           -30.00000  0
    1236           120.64213            35.26146           -30.00000  0
    1237           120.64883            35.27486           -29.90000  0
    1238           120.65553            35.28826           -29.70000  0
    1239           120.66221            35.30167           -29.80000  0
    1240           120.66863            35.31522           -29.90000  0
    1241           120.67295            35.32903           -30.20000  0
    1242           120.67139            35.34342           -30.00000  0
    1243           120.66605            35.35736           -30.00000  0
    1244           120.66044            35.37130           -30.00000  0
    1245           120.65477            35.38517           -30.00000  0
    1246           120.64911            35.39904           -29.90000  0
    1247           120.64346            35.41290           -29.80000  0
    1248           120.63780            35.42677           -29.90000  0
    1249           120.63214            35.44063           -29.90000  0
    1250           120.62649            35.45449           -29.80000  0
    1251           120.62083            35.46835           -29.10000  0
    1252           120.61512            35.48217           -29.00000  0
    1253           120.60948            35.49606           -29.10000  0
    1254           120.60382            35.50995           -29.90000  0
    1255           120.59824            35.52377           -30.00000  0
    1256           120.59260            35.53762           -30.00000  0
    1257           120.58695            35.55147           -29.90000  0
    1258           120.58131            35.56531           -29.40000  0
    1259           120.57556            35.57918           -30.00000  0
    1260           120.57010            35.59270           -30.00000  0
    1261           120.56682            35.60587           -30.00000  0
    1262           120.55831            35.61886           -29.40000  0
    1263           120.55619            35.63455           -29.90000  0
    1264           120.54332            35.64265           -30.00000  0
    1265           120.54290            35.65754           -32.00000  0
    1266           120.52977            35.66466           -31.90000  0
    1267           120.52942            35.67956           -30.00000  0
    1268           120.51616            35.68662           -29.90000  0
    1269           120.51542            35.70129           -29.80000  0
    1270           120.51588            35.71670           -28.20000  0
    1271           120.50616            35.72599           -28.00000  0
    1272           120.50390            35.73933           -28.20000  0
    1273           120.50407            35.75383           -28.90000  0
    1274           120.50380            35.76735           -28.80000  0
    1275           120.50247            35.77967           -28.60000  0
    1276           120.49142            35.78560           -29.00000  0
    1277           120.49053            35.79724           -28.20000  0
    1278           120.49011            35.80878           -27.60000  0
    1279           120.49336            35.82004           -27.50000  0
    1280           120.48871            35.82653           -27.60000  0
    1281           120.48732            35.83602           -28.60000  0
    1282           120.48402            35.84604           -29.70000  0
    1283           120.48068            35.85604           -30.00000  0
    1284           120.47739            35.86588           -30.00000  0
    1285           120.47415            35.87554           -29.90000  0
    1286           120.47098            35.88503           -29.50000  0
    1287           120.46788            35.89437           -29.20000  0
    1288           120.46486            35.90355           -27.60000  0
    1289           120.46189            35.91260           -26.70000  0
    1290           120.45899            35.92158           -25.10000  0
    1291           120.45544            35.93084           -23.00000  0
    1292           120.45300            35.94037           -17.00000  0
    1293           120.45030            35.94891            -9.28000  0
    1294           120.44763            35.95714            -7.97000  0
    1295           120.44513            35.96538           -20.10000  0
    1296           120.44286            35.97335           -20.00000  0
    1297           120.44052            35.98119           -19.80000  0
    1298           120.43824            35.98891           -19.90000  0
    1299           120.43577            35.99630           -19.90000  0
    1300           120.43292            36.00274           -20.00000  0
    1301           120.43344            36.01052           -20.40000  0
    1302           120.42952            36.01791           -19.60000  0
    1303           120.42411            36.02426           -14.60000  0
    1304           120.42119            36.03084           -11.50000  0
    1305           120.42417            36.03655           -17.50000  0
    1306           120.41998            36.04252           -12.40000  0
    1307           120.41576            36.04809            -9.71000  0
    1308           120.41252            36.05316            -6.44000  1
    1309           119.78369            34.47888            -1.04000  1
    1310           119.78621            34.47949            -1.02000  0
    1311           119.78884            34.47935            -0.90000  0
    1312           119.79152            34.48111            -1.70000  0
    1313           119.79475            34.47909            -5.16000  0
    1314           119.79864            34.47993            -2.86000  0
    1315           119.80135            34.47672             1.17200  0
    1316           119.80143            34.47303             2.09400  0
    1317           119.80505            34.47376             2.26000  0
    1318           119.80774            34.47041             2.91000  0
    1319           119.80706            34.46642             4.11000  1
    1320           120.15875            34.37311            -0.04000  0
    1321           120.14481            34.36413            -0.03000  1
    1322           120.16045            34.38762            -0.63000  0
    1323           120.17547            34.39599            -2.03000  0
    1324           120.19060            34.40399            -5.07000  0
    1325           120.19057            34.41838            -6.39000  0
    1326           120.20345            34.42677            -9.98000  0
    1327           120.21360            34.43616           -10.20000  0
    1328           120.22128            34.44677           -10.30000  0
    1329           120.22752            34.45668           -11.90000  0
    1330           120.23308            34.46411           -12.30000  0
    1331           120.23302            34.47467           -12.50000  0
    1332           120.24538            34.48136           -12.80000  0
    1333           120.24800            34.49373           -12.70000  0
    1334           120.25125            34.50583           -12.30000  0
    1335           120.25395            34.51826           -11.70000  0
    1336           120.25478            34.53171           -11.40000  0
    1337           120.25503            34.54555           -11.30000  0
    1338           120.25417            34.56008           -10.70000  0
    1339           120.26344            34.56965           -10.40000  0
    1340           120.26401            34.58366           -10.70000  0
    1341           120.27544            34.59228            -9.99000  0
    1342           120.28600            34.60136           -10.10000  0
    1343           120.28502            34.61618            -9.99000  0
    1344           120.29708            34.62457            -9.99000  0
    1345           120.30570            34.63466           -10.40000  0
    1346           120.31513            34.64438           -11.30000  0
    1347           120.31543            34.65920           -12.60000  0
    1348           120.33057            34.66668           -12.40000  0
    1349           120.33648            34.68077           -11.10000  0
    1350           120.34405            34.69436           -10.30000  0
    1351           120.35122            34.70800           -16.20000  0
    1352           120.35765            34.72133           -19.80000  0
    1353           120.36430            34.73467           -20.00000  0
    1354           120.37095            34.74807           -20.00000  0
    1355           120.37763            34.76145           -20.10000  0
    1356           120.38432            34.77483           -20.40000  0
    1357           120.39100            34.78821           -20.50000  0
    1358           120.39768            34.80159           -21.50000  0
    1359           120.40437            34.81497           -23.60000  0
    1360           120.41106            34.82835           -24.20000  0
    1361           120.41775            34.84173           -24.40000  0
    1362           120.42443            34.85511           -24.70000  0
    1363           120.43112            34.86850           -25.40000  0
    1364           120.43781            34.88188           -27.10000  0
    1365           120.44451            34.89526           -28.30000  0
    1366           120.45120            34.90864           -28.50000  0
    1367           120.45789            34.92203           -28.30000  0
    1368           120.46458            34.93541           -27.90000  0
    1369           120.47127            34.94879           -28.40000  0
    1370           120.47796            34.96218           -28.70000  0
    1371           120.48465            34.97556           -28.60000  0
    1372           120.49135            34.98894           -29.50000  0
    1373           120.49804            35.00233           -29.90000  0
    1374           120.50473            35.01571           -29.90000  0
    1375           120.51142            35.02910           -30.00000  0
    1376           120.51812            35.04248           -30.00000  0
    1377           120.52481            35.05586           -30.00000  0
    1378           120.53150            35.06925           -29.90000  0
    1379           120.53820            35.08263           -29.40000  0
    1380           120.54489            35.09601           -29.50000  0
    1381           120.55158            35.10940           -29.80000  0
    1382           120.55828            35.12278           -29.90000  0
    1383           120.56497            35.13617           -29.90000  0
    1384           120.57166            35.14955           -30.00000  0
    1385           120.57836            35.16293           -30.00000  0
    1386           120.58505            35.17631           -30.00000  0
    1387           120.59174            35.18970           -30.00000  0
    1388           120.59843            35.20308           -30.00000  0
    1389           120.60513            35.21646           -30.00000  0
    1390           120.61182            35.22984           -30.00000  0
    1391           120.61851            35.24323           -30.00000  0
    1392           120.62521            35.25661           -29.90000  0
    1393           120.63190            35.26999           -29.90000  0
    1394           120.63860            35.28337           -29.90000  0
    1395           120.64528            35.29677           -29.90000  0
    1396           120.65186            35.31020           -29.90000  0
    1397           120.65712            35.32383           -29.90000  0
    1398           120.66002            35.33678           -30.00000  0
    1399           120.65481            35.34915           -30.00000  0
    1400           120.64975            35.36311           -30.00000  0
    1401           120.64411            35.37696           -30.00000  0
    1402           120.63847            35.39082           -29.60000  0
    1403           120.63282            35.40467           -29.60000  0
    1404           120.62717            35.41852           -29.50000  0
    1405           120.62152            35.43236           -29.60000  0
    1406           120.61587            35.44621           -29.50000  0
    1407           120.61022            35.46005           -29.40000  0
    1408           120.60458            35.47390           -29.50000  0
    1409           120.59893            35.48774           -29.80000  0
    1410           120.59329            35.50158           -30.00000  0
    1411           120.58765            35.51543           -29.90000  0
    1412           120.58202            35.52926           -30.00000  0
    1413           120.57639            35.54310           -30.00000  0
    1414           120.57071            35.55698           -30.00000  0
    1415           120.56503            35.57101           -30.00000  0
    1416           120.55840            35.58582           -30.00000  0
    1417           120.55537            35.60243           -29.90000  0
    1418           120.54429            35.61265           -29.50000  0
    1419           120.54409            35.62762           -29.90000  0
    1420           120.53064            35.63487           -30.00000  0
    1421           120.53016            35.64976           -31.30000  0
    1422           120.51703            35.65689           -30.80000  0
    1423           120.51667            35.67182           -30.00000  0
    1424           120.50340            35.67889           -30.00000  0
    1425           120.50263            35.69357           -29.70000  0
    1426           120.50307            35.70898           -29.80000  0
    1427           120.49331            35.71825           -28.40000  0
    1428           120.49170            35.73198           -28.00000  0
    1429           120.49247            35.74684           -29.30000  0
    1430           120.49272            35.76066           -29.10000  0
    1431           120.49182            35.77323           -29.40000  0
    1432           120.48121            35.77937           -29.80000  0
    1433           120.48068            35.79121           -28.30000  0
    1434           120.48073            35.80317           -27.90000  0
    1435           120.48221            35.81620           -27.60000  0
    1436           120.47925            35.82778           -28.60000  0
    1437           120.47659            35.83816           -29.50000  0
    1438           120.47366            35.84807           -29.90000  0
    1439           120.47060            35.85782           -30.00000  0
    1440           120.46758            35.86734           -30.00000  0
    1441           120.46461            35.87668           -30.00000  0
    1442           120.46172            35.88584           -29.80000  0
    1443           120.45889            35.89484           -29.20000  0
    1444           120.45612            35.90368           -26.60000  0
    1445           120.45344            35.91236           -25.20000  0
    1446           120.45090            35.92085           -24.80000  0
    1447           120.44764            35.92801           -22.10000  0
    1448           120.44644            35.93572           -19.90000  0
    1449           120.44395            35.94374           -19.80000  0
    1450           120.44157            35.95170           -18.70000  0
    1451           120.43929            35.95958           -19.50000  0
    1452           120.43707            35.96733           -19.90000  0
    1453           120.43496            35.97492           -20.00000  0
    1454           120.43287            35.98239           -19.90000  0
    1455           120.43064            35.98973           -19.80000  0
    1456           120.42742            35.99695           -19.80000  0
    1457           120.42689            36.00528           -20.00000  0
    1458           120.42599            36.01218           -19.90000  0
    1459           120.42314            36.01808           -14.00000  0
    1460           120.41736            36.02009           -11.00000  0
    1461           120.41684            36.02591           -16.20000  0
    1462           120.41467            36.03181           -10.00000  0
    1463           120.41748            36.03701           -15.50000  0
    1464           120.41364            36.04267           -12.30000  0
    1465           120.40990            36.04762            -7.38000  0
    1466           120.40724            36.05189            -8.13000  1
    1467           119.78370            34.48167             5.58900  1
    1468           119.78592            34.48265             4.48500  0
    1469           119.78847            34.48232             2.53900  0
    1470           119.79067            34.48475             0.54000  0
    1471           119.79485            34.48241            -3.60000  0
    1472           119.79926            34.48329            -2.87000  0
    1473           119.80284            34.48079            -0.10000  0
    1474           119.80587            34.47757             1.60200  0
    1475           119.80934            34.47422             2.32800  0
    1476           119.81224            34.47072             3.05900  0
    1477           119.81108            34.46748             3.33300  1
    1478           120.14382            34.38001            -0.09000  0
    1479           120.13077            34.36990            -0.06000  1
    1480           120.14649            34.39468            -1.04000  0
    1481           120.16153            34.40261            -2.02000  0
    1482           120.17687            34.41019            -5.00000  0
    1483           120.17723            34.42473            -6.89000  0
    1484           120.19020            34.43279            -9.77000  0
    1485           120.20039            34.44201            -9.97000  0
    1486           120.20811            34.45199           -10.00000  0
    1487           120.21415            34.46142           -11.90000  0
    1488           120.22054            34.46865           -12.10000  0
    1489           120.22019            34.48072           -12.10000  0
    1490           120.23301            34.48769           -12.80000  0
    1491           120.23543            34.50007           -12.70000  0
    1492           120.23861            34.51216           -12.90000  0
    1493           120.24124            34.52460           -12.40000  0
    1494           120.24198            34.53808           -11.60000  0
    1495           120.24211            34.55196           -11.40000  0
    1496           120.24111            34.56657           -10.10000  0
    1497           120.25022            34.57622           -10.00000  0
    1498           120.25074            34.59020           -10.20000  0
    1499           120.26215            34.59885           -10.70000  0
    1500           120.27270            34.60795           -10.10000  0
    1501           120.27169            34.62277           -10.10000  0
    1502           120.28374            34.63118           -10.00000  0
    1503           120.29234            34.64130           -10.50000  0
    1504           120.30197            34.65094           -10.70000  0
    1505           120.30236            34.66542           -13.00000  0
    1506           120.31871            34.67467           -12.70000  0
    1507           120.32685            34.69255           -12.30000  0
    1508           120.33643            34.70462           -14.60000  0
    1509           120.34119            34.71761           -18.70000  0
    1510           120.34778            34.73072           -19.90000  0
    1511           120.35448            34.74407           -20.00000  0
    1512           120.36116            34.75743           -20.80000  0
    1513           120.36782            34.77080           -22.10000  0
    1514           120.37450            34.78416           -21.70000  0
    1515           120.38117            34.79752           -21.50000  0
    1516           120.38785            34.81089           -22.50000  0
    1517           120.39453            34.82425           -23.50000  0
    1518           120.40120            34.83762           -23.90000  0
    1519           120.40788            34.85098           -24.10000  0
    1520           120.41457            34.86435           -24.40000  0
    1521           120.42125            34.87771           -24.80000  0
    1522           120.42793            34.89108           -26.20000  0
    1523           120.43461            34.90445           -27.20000  0
    1524           120.44129            34.91782           -27.20000  0
    1525           120.44798            34.93118           -26.80000  0
    1526           120.45466            34.94455           -26.80000  0
    1527           120.46134            34.95792           -27.60000  0
    1528           120.46803            34.97129           -28.40000  0
    1529           120.47471            34.98465           -28.90000  0
    1530           120.48140            34.99802           -29.70000  0
    1531           120.48808            35.01139           -29.90000  0
    1532           120.49477            35.02476           -29.90000  0
    1533           120.50145            35.03813           -29.90000  0
    1534           120.50814            35.05149           -30.00000  0
    1535           120.51482            35.06486           -29.90000  0
    1536           120.52151            35.07823           -29.90000  0
    1537           120.52819            35.09160           -29.80000  0
    1538           120.53488            35.10497           -29.90000  0
    1539           120.54156            35.11833           -29.90000  0
    1540           120.54825            35.13170           -29.90000  0
    1541           120.55493            35.14507           -29.80000  0
    1542           120.56162            35.15844           -29.90000  0
    1543           120.56830            35.17180           -30.00000  0
    1544           120.57499            35.18517           -30.00000  0
    1545           120.58167            35.19854           -30.00000  0
    1546           120.58836            35.21190           -30.00000  0
    1547           120.59504            35.22527           -30.00000  0
    1548           120.60173            35.23863           -30.00000  0
    1549           120.60841            35.25200           -29.90000  0
    1550           120.61510            35.26536           -29.80000  0
    1551           120.62178            35.27873           -29.80000  0
    1552           120.62850            35.29208           -29.90000  0
    1553           120.63516            35.30554           -30.00000  0
    1554           120.64132            35.31933           -30.00000  0
    1555           120.64522            35.33474           -30.00000  0
    1556           120.64075            35.35041           -29.90000  0
    1557           120.63519            35.36436           -30.00000  0
    1558           120.62960            35.37827           -29.90000  0
    1559           120.62395            35.39211           -29.90000  0
    1560           120.61830            35.40595           -29.80000  0
    1561           120.61266            35.41978           -29.70000  0
    1562           120.60702            35.43361           -29.50000  0
    1563           120.60138            35.44744           -29.50000  0
    1564           120.59574            35.46127           -29.60000  0
    1565           120.59011            35.47510           -29.90000  0
    1566           120.58447            35.48893           -30.00000  0
    1567           120.57884            35.50275           -29.90000  0
    1568           120.57321            35.51658           -29.50000  0
    1569           120.56758            35.53040           -29.90000  0
    1570           120.56199            35.54423           -30.00000  0
    1571           120.55608            35.55808           -31.30000  0
    1572           120.55059            35.57144           -30.30000  0
    1573           120.54488            35.58374           -30.00000  0
    1574           120.54441            35.59711           -30.00000  0
    1575           120.53177            35.60514           -29.60000  0
    1576           120.53118            35.62002           -29.90000  0
    1577           120.51793            35.62702           -30.00000  0
    1578           120.51746            35.64195           -32.70000  0
    1579           120.50433            35.64905           -34.60000  0
    1580           120.50393            35.66403           -30.00000  0
    1581           120.49067            35.67108           -30.00000  0
    1582           120.48985            35.68581           -30.00000  0
    1583           120.49025            35.70124           -30.00000  0
    1584           120.48045            35.71051           -29.90000  0
    1585           120.47948            35.72462           -28.40000  0
    1586           120.48090            35.73986           -29.20000  0
    1587           120.48167            35.75398           -29.90000  0
    1588           120.48123            35.76681           -29.90000  0
    1589           120.47108            35.77316           -30.00000  0
    1590           120.47091            35.78514           -29.40000  0
    1591           120.47130            35.79713           -27.80000  0
    1592           120.47265            35.80947           -27.60000  0
    1593           120.47166            35.82047           -28.00000  0
    1594           120.46840            35.83147           -29.70000  0
    1595           120.46578            35.84143           -29.90000  0
    1596           120.46349            35.85114           -30.00000  0
    1597           120.46069            35.86055           -30.00000  0
    1598           120.45794            35.86973           -29.90000  0
    1599           120.45525            35.87874           -29.90000  0
    1600           120.45261            35.88757           -29.90000  0
    1601           120.45004            35.89624           -27.60000  0
    1602           120.44752            35.90476           -25.50000  0
    1603           120.44509            35.91311           -24.70000  0
    1604           120.44262            35.92123           -23.40000  0
    1605           120.44029            35.92943           -19.90000  0
    1606           120.43818            35.93734           -19.90000  0
    1607           120.43599            35.94513           -19.90000  0
    1608           120.43387            35.95279           -20.00000  0
    1609           120.43183            35.96032           -20.00000  0
    1610           120.42984            35.96771           -20.00000  0
    1611           120.42793            35.97498           -19.90000  0
    1612           120.42604            35.98212           -19.80000  0
    1613           120.42377            35.98895           -19.40000  0
    1614           120.42000            35.99421           -18.50000  0
    1615           120.42107            36.00085           -19.70000  0
    1616           120.42033            36.00742           -19.90000  0
    1617           120.41902            36.01366           -13.80000  0
    1618           120.41275            36.01541           -11.80000  0
    1619           120.41117            36.02146           -10.90000  0
    1620           120.41052            36.02709           -12.70000  0
    1621           120.40861            36.03261           -10.00000  0
    1622           120.41127            36.03754           -11.50000  0
    1623           120.40780            36.04260            -9.65000  0
    1624           120.40455            36.04690            -8.97000  0
    1625           120.40256            36.05077            -9.70000  1
    1626           119.78407            34.48488             4.22000  0
    1627           119.78158            34.48358             6.78900  1
    1628           119.78714            34.48530             3.32600  0
    1629           119.78850            34.48812             2.74700  0
    1630           119.79168            34.48868             1.13300  0
    1631           119.79350            34.48564            -1.06000  0
    1632           119.79672            34.48545            -2.98000  0
    1633           119.80036            34.48656            -2.78000  0
    1634           119.80352            34.48469            -1.02000  0
    1635           119.80719            34.48166             0.59400  0
    1636           119.81038            34.47821             1.79500  0
    1637           119.81397            34.47460             2.11000  0
    1638           119.81676            34.47072             2.87900  0
    1639           119.81539            34.46651             3.96600  1
    1640           120.12826            34.38949            -0.01000  0
    1641           120.11292            34.37875            -0.01000  1
    1642           120.13498            34.40367            -1.85000  0
    1643           120.14817            34.41021            -3.51000  0
    1644           120.16351            34.41703            -5.00000  0
    1645           120.16415            34.43154            -6.12000  0
    1646           120.17719            34.43921            -8.21000  0
    1647           120.18744            34.44816            -9.99000  0
    1648           120.19523            34.45801           -10.00000  0
    1649           120.20129            34.46736           -10.00000  0
    1650           120.20805            34.47467           -11.70000  0
    1651           120.20763            34.48698           -11.90000  0
    1652           120.22047            34.49394           -12.40000  0
    1653           120.22284            34.50634           -12.80000  0
    1654           120.22597            34.51843           -13.20000  0
    1655           120.22853            34.53089           -12.80000  0
    1656           120.22916            34.54438           -11.40000  0
    1657           120.22915            34.55830           -10.40000  0
    1658           120.22798            34.57288           -10.10000  0
    1659           120.23699            34.58279            -9.99000  0
    1660           120.23740            34.59667            -9.99000  0
    1661           120.24881            34.60536           -10.10000  0
    1662           120.25937            34.61450           -10.70000  0
    1663           120.25833            34.62934           -10.20000  0
    1664           120.27038            34.63777           -10.30000  0
    1665           120.27900            34.64791           -10.30000  0
    1666           120.28865            34.65757           -11.00000  0
    1667           120.28862            34.67190           -12.70000  0
    1668           120.30303            34.67905           -13.20000  0
    1669           120.31375            34.68801           -12.70000  0
    1670           120.31378            34.70348           -13.60000  0
    1671           120.32539            34.71145           -16.20000  0
    1672           120.33031            34.72588           -19.00000  0
    1673           120.33751            34.73905           -19.90000  0
    1674           120.34420            34.75243           -20.10000  0
    1675           120.35086            34.76578           -21.50000  0
    1676           120.35753            34.77914           -22.40000  0
    1677           120.36420            34.79250           -22.30000  0
    1678           120.37088            34.80587           -22.20000  0
    1679           120.37755            34.81923           -22.70000  0
    1680           120.38423            34.83259           -23.50000  0
    1681           120.39090            34.84595           -23.90000  0
    1682           120.39758            34.85932           -24.00000  0
    1683           120.40426            34.87268           -24.20000  0
    1684           120.41094            34.88605           -24.60000  0
    1685           120.41762            34.89941           -25.40000  0
    1686           120.42430            34.91277           -26.40000  0
    1687           120.43098            34.92614           -26.70000  0
    1688           120.43766            34.93951           -26.40000  0
    1689           120.44435            34.95287           -26.60000  0
    1690           120.45103            34.96624           -27.00000  0
    1691           120.45771            34.97960           -27.80000  0
    1692           120.46439            34.99297           -29.00000  0
    1693           120.47108            35.00633           -29.60000  0
    1694           120.47776            35.01970           -29.60000  0
    1695           120.48444            35.03306           -29.40000  0
    1696           120.49113            35.04643           -29.90000  0
    1697           120.49781            35.05979           -30.00000  0
    1698           120.50449            35.07316           -30.00000  0
    1699           120.51118            35.08653           -30.00000  0
    1700           120.51786            35.09989           -30.00000  0
    1701           120.52455            35.11326           -30.00000  0
    1702           120.53123            35.12662           -29.90000  0
    1703           120.53791            35.13999           -29.70000  0
    1704           120.54460            35.15335           -29.60000  0
    1705           120.55128            35.16672           -29.90000  0
    1706           120.55797            35.18008           -30.00000  0
    1707           120.56465            35.19344           -30.00000  0
    1708           120.57134            35.20681           -30.00000  0
    1709           120.57802            35.22017           -30.00000  0
    1710           120.58470            35.23354           -30.00000  0
    1711           120.59139            35.24690           -29.90000  0
    1712           120.59807            35.26026           -29.80000  0
    1713           120.60476            35.27362           -29.50000  0
    1714           120.61144            35.28700           -29.80000  0
    1715           120.61831            35.30020           -30.00000  0
    1716           120.62491            35.31391           -30.00000  0
    1717           120.62929            35.32756           -30.00000  0
    1718           120.63118            35.34053           -29.90000  0
    1719           120.62543            35.35289           -29.80000  0
    1720           120.62027            35.36681           -29.90000  0
    1721           120.61464            35.38062           -30.00000  0
    1722           120.60901            35.39446           -29.90000  0
    1723           120.60337            35.40829           -29.90000  0
    1724           120.59773            35.42212           -29.70000  0
    1725           120.59210            35.43594           -29.50000  0
    1726           120.58646            35.44977           -29.50000  0
    1727           120.58083            35.46360           -29.60000  0
    1728           120.57519            35.47742           -29.80000  0
    1729           120.56956            35.49125           -29.90000  0
    1730           120.56394            35.50507           -29.70000  0
    1731           120.55827            35.51890           -29.60000  0
    1732           120.55267            35.53276           -30.00000  0
    1733           120.54723            35.54668           -30.00000  0
    1734           120.53875            35.56069           -29.90000  0
    1735           120.53456            35.57530           -29.90000  0
    1736           120.53219            35.59018           -29.70000  0
    1737           120.51918            35.59720           -29.90000  0
    1738           120.51850            35.61210           -29.90000  0
    1739           120.50531            35.61904           -30.10000  0
    1740           120.50481            35.63406           -35.30000  0
    1741           120.49168            35.64109           -35.00000  0
    1742           120.49124            35.65615           -33.20000  0
    1743           120.47801            35.66314           -30.10000  0
    1744           120.47713            35.67795           -30.50000  0
    1745           120.47745            35.69345           -30.00000  0
    1746           120.46762            35.70274           -30.00000  0
    1747           120.46718            35.71710           -30.00000  0
    1748           120.46937            35.73288           -29.80000  0
    1749           120.47066            35.74730           -30.00000  0
    1750           120.47068            35.76039           -30.00000  0
    1751           120.46099            35.76699           -30.00000  0
    1752           120.46121            35.77913           -30.00000  0
    1753           120.46191            35.79122           -28.40000  0
    1754           120.46347            35.80355           -27.00000  0
    1755           120.46310            35.81445           -28.20000  0
    1756           120.46121            35.82505           -29.00000  0
    1757           120.45642            35.83611           -30.00000  0
    1758           120.45555            35.84654           -30.00000  0
    1759           120.45330            35.85591           -30.00000  0
    1760           120.45075            35.86497           -29.90000  0
    1761           120.44827            35.87381           -29.90000  0
    1762           120.44584            35.88248           -29.80000  0
    1763           120.44346            35.89097           -27.90000  0
    1764           120.44115            35.89930           -25.50000  0
    1765           120.43880            35.90751           -24.60000  0
    1766           120.43658            35.91545           -22.90000  0
    1767           120.43455            35.92339           -19.90000  0
    1768           120.43246            35.93117           -19.90000  0
    1769           120.43049            35.93877           -19.80000  0
    1770           120.42852            35.94625           -19.90000  0
    1771           120.42663            35.95359           -20.00000  0
    1772           120.42480            35.96080           -20.00000  0
    1773           120.42304            35.96791           -20.00000  0
    1774           120.42131            35.97488           -19.90000  0
    1775           120.41960            35.98169           -19.40000  0
    1776           120.41676            35.98772           -17.30000  0
    1777           120.41298            35.99198           -15.20000  0
    1778           120.41412            35.99739           -18.40000  0
    1779           120.41463            36.00317           -19.80000  0
    1780           120.41389            36.00927           -19.20000  0
    1781           120.40790            36.01123           -19.90000  0
    1782           120.40678            36.01710           -12.80000  0
    1783           120.40528            36.02284           -13.70000  0
    1784           120.40464            36.02812           -11.80000  0
    1785           120.40288            36.03321           -10.00000  0
    1786           120.40547            36.03779           -10.00000  0
    1787           120.40240            36.04233            -9.53000  0
    1788           120.39959            36.04633            -8.22000  0
    1789           120.39841            36.04982            -8.71000  1
    1790           119.78204            34.48723             5.42100  0
    1791           119.78507            34.48791             5.55300  0
    1792           119.77958            34.48579             6.20800  1
    1793           119.78646            34.49102             2.90900  0
    1794           119.78963            34.49186             1.18500  0
    1795           119.79336            34.49210            -0.22000  0
    1796           119.79532            34.48866            -1.56000  0
    1797           119.79913            34.48888            -3.02000  0
    1798           119.80404            34.48904            -1.93000  0
    1799           119.80780            34.48584             0.24900  0
    1800           119.81177            34.48244             1.16600  0
    1801           119.81507            34.47866             1.76700  0
    1802           119.81931            34.47501             2.03600  0
    1803           119.82131            34.47092             2.62300  0
    1804           119.82017            34.46682             4.90900  1
    1805           120.11125            34.39675            -0.08000  0
    1806           120.12138            34.40862            -1.73000  0
    1807           120.09569            34.38686             0.27600  1
    1808           120.13417            34.41786            -4.94000  0
    1809           120.15027            34.42428            -5.03000  0
    1810           120.15116            34.43846            -5.75000  0
    1811           120.16435            34.44589            -7.85000  0
    1812           120.17467            34.45459            -9.99000  0
    1813           120.18251            34.46424            -9.99000  0
    1814           120.18863            34.47349           -10.00000  0
    1815           120.19550            34.48081           -10.60000  0
    1816           120.19508            34.49312           -11.70000  0
    1817           120.20792            34.50014           -12.20000  0
    1818           120.21025            34.51250           -12.60000  0
    1819           120.21332            34.52459           -13.10000  0
    1820           120.21579            34.53704           -12.60000  0
    1821           120.21628            34.55052           -10.70000  0
    1822           120.21609            34.56441           -10.30000  0
    1823           120.21468            34.57904           -10.00000  0
    1824           120.22378            34.58888           -10.00000  0
    1825           120.22398            34.60306           -10.00000  0
    1826           120.23545            34.61186           -10.00000  0
    1827           120.24601            34.62103           -10.10000  0
    1828           120.24493            34.63587           -10.00000  0
    1829           120.25700            34.64433           -10.30000  0
    1830           120.26562            34.65447           -10.60000  0
    1831           120.27522            34.66412           -11.50000  0
    1832           120.27523            34.67848           -12.20000  0
    1833           120.28965            34.68581           -12.70000  0
    1834           120.30153            34.69446           -12.80000  0
    1835           120.30079            34.71022           -13.10000  0
    1836           120.31348            34.72198           -15.40000  0
    1837           120.32168            34.73688           -19.50000  0
    1838           120.32871            34.75023           -19.80000  0
    1839           120.33531            34.76363           -20.20000  0
    1840           120.34201            34.77700           -21.60000  0
    1841           120.34868            34.79037           -22.20000  0
    1842           120.35536            34.80374           -22.60000  0
    1843           120.36203            34.81711           -23.00000  0
    1844           120.36871            34.83048           -23.40000  0
    1845           120.37539            34.84385           -23.70000  0
    1846           120.38207            34.85722           -23.90000  0
    1847           120.38875            34.87059           -24.00000  0
    1848           120.39543            34.88396           -24.10000  0
    1849           120.40211            34.89733           -24.50000  0
    1850           120.40880            34.91070           -25.10000  0
    1851           120.41548            34.92408           -25.80000  0
    1852           120.42217            34.93745           -26.50000  0
    1853           120.42885            34.95082           -26.60000  0
    1854           120.43554            34.96419           -26.60000  0
    1855           120.44222            34.97756           -26.90000  0
    1856           120.44891            34.99093           -28.30000  0
    1857           120.45559            35.00431           -29.50000  0
    1858           120.46228            35.01768           -29.50000  0
    1859           120.46897            35.03105           -29.50000  0
    1860           120.47565            35.04442           -29.90000  0
    1861           120.48234            35.05779           -30.00000  0
    1862           120.48903            35.07116           -30.00000  0
    1863           120.49571            35.08454           -30.20000  0
    1864           120.50240            35.09791           -32.40000  0
    1865           120.50909            35.11128           -30.10000  0
    1866           120.51577            35.12465           -30.00000  0
    1867           120.52246            35.13802           -29.90000  0
    1868           120.52915            35.15139           -29.60000  0
    1869           120.53584            35.16476           -29.60000  0
    1870           120.54252            35.17813           -29.90000  0
    1871           120.54921            35.19151           -30.00000  0
    1872           120.55590            35.20488           -30.00000  0
    1873           120.56259            35.21825           -29.90000  0
    1874           120.56927            35.23162           -29.90000  0
    1875           120.57596            35.24498           -29.90000  0
    1876           120.58265            35.25835           -29.90000  0
    1877           120.58933            35.27173           -29.80000  0
    1878           120.59602            35.28504           -29.90000  0
    1879           120.60250            35.29839           -29.90000  0
    1880           120.61013            35.30989           -30.00000  0
    1881           120.61362            35.32303           -30.00000  0
    1882           120.61655            35.33833           -30.00000  0
    1883           120.61144            35.35396           -30.00000  0
    1884           120.60581            35.36790           -30.00000  0
    1885           120.60020            35.38181           -29.90000  0
    1886           120.59455            35.39566           -29.80000  0
    1887           120.58891            35.40950           -29.80000  0
    1888           120.58327            35.42333           -29.70000  0
    1889           120.57763            35.43717           -29.40000  0
    1890           120.57200            35.45100           -29.50000  0
    1891           120.56637            35.46483           -29.40000  0
    1892           120.56073            35.47867           -29.50000  0
    1893           120.55510            35.49250           -29.50000  0
    1894           120.54951            35.50634           -29.20000  0
    1895           120.54358            35.52017           -29.90000  0
    1896           120.53820            35.53361           -29.90000  0
    1897           120.53385            35.54679           -29.90000  0
    1898           120.52238            35.55313           -29.90000  0
    1899           120.52194            35.56750           -30.00000  0
    1900           120.52007            35.58218           -29.90000  0
    1901           120.50669            35.58908           -30.00000  0
    1902           120.50590            35.60404           -30.00000  0
    1903           120.49275            35.61095           -30.00000  0
    1904           120.49222            35.62604           -32.80000  0
    1905           120.47911            35.63300           -33.10000  0
    1906           120.47863            35.64813           -32.00000  0
    1907           120.46543            35.65505           -30.00000  0
    1908           120.46450            35.66992           -30.10000  0
    1909           120.46474            35.68553           -30.70000  0
    1910           120.45491            35.69477           -30.00000  0
    1911           120.45354            35.70970           -30.00000  0
    1912           120.45805            35.72581           -30.00000  0
    1913           120.45969            35.74061           -30.00000  0
    1914           120.46020            35.75398           -30.10000  0
    1915           120.45100            35.76082           -30.00000  0
    1916           120.45150            35.77324           -29.90000  0
    1917           120.45251            35.78526           -29.60000  0
    1918           120.45446            35.79779           -28.30000  0
    1919           120.45437            35.80867           -28.50000  0
    1920           120.45332            35.81865           -29.00000  0
    1921           120.45166            35.82804           -29.80000  0
    1922           120.44420            35.83468           -30.00000  0
    1923           120.44769            35.84323           -30.00000  0
    1924           120.44564            35.85184           -30.00000  0
    1925           120.44354            35.86062           -29.90000  0
    1926           120.44129            35.86931           -29.80000  0
    1927           120.43906            35.87782           -29.50000  0
    1928           120.43688            35.88615           -28.00000  0
    1929           120.43475            35.89435           -25.40000  0
    1930           120.43266            35.90246           -24.80000  0
    1931           120.43000            35.91093           -22.80000  0
    1932           120.42840            35.91941           -19.90000  0
    1933           120.42644            35.92707           -19.90000  0
    1934           120.42459            35.93451           -19.90000  0
    1935           120.42279            35.94180           -19.90000  0
    1936           120.42097            35.94899           -19.90000  0
    1937           120.41931            35.95596           -20.00000  0
    1938           120.41777            35.96291           -20.00000  0
    1939           120.41619            35.96970           -20.00000  0
    1940           120.41460            35.97627           -19.90000  0
    1941           120.41326            35.98241           -18.70000  0
    1942           120.40875            35.98700           -18.50000  0
    1943           120.40731            35.99394           -19.20000  0
    1944           120.40809            35.99969           -19.60000  0
    1945           120.40856            36.00531           -20.00000  0
    1946           120.40285            36.00748           -23.00000  0
    1947           120.40220            36.01314           -25.80000  0
    1948           120.40112            36.01873           -18.60000  0
    1949           120.39970            36.02418           -14.30000  0
    1950           120.39909            36.02915           -10.00000  0
    1951           120.39751            36.03404            -9.99000  0
    1952           120.40000            36.03809            -9.98000  0
    1953           120.39732            36.04265            -6.73000  0
    1954           120.39440            36.04710            -5.28000  0
    1955           120.39399            36.05146            -5.43000  1
    1956           119.78002            34.48989             4.43500  0
    1957           119.78304            34.49056             5.65300  0
    1958           119.77786            34.48824             5.77800  1
    1959           119.78438            34.49344             3.97100  0
    1960           119.78727            34.49516             0.12500  0
    1961           119.79120            34.49543            -0.59000  0
    1962           119.79522            34.49577            -1.80000  0
    1963           119.79732            34.49224            -2.66000  0
    1964           119.80133            34.49200            -2.48000  0
    1965           119.80571            34.49420            -1.85000  0
    1966           119.80870            34.49031            -0.10000  0
    1967           119.81248            34.48676             1.06800  0
    1968           119.81662            34.48305             1.38300  0
    1969           119.81962            34.47937             2.48700  0
    1970           119.82441            34.47863             1.86600  0
    1971           119.82488            34.47417             2.17000  0
    1972           119.82606            34.46894             2.63200  0
    1973           119.82479            34.46518             3.35900  1
    1974           120.09543            34.40369            -0.06000  0
    1975           120.10691            34.41504            -1.95000  0
    1976           120.11931            34.42572            -4.99000  0
    1977           120.07919            34.39445             0.06100  1
    1978           120.13701            34.43114            -5.10000  0
    1979           120.13823            34.44507            -5.24000  0
    1980           120.15156            34.45248            -7.27000  0
    1981           120.16197            34.46101            -9.92000  0
    1982           120.16986            34.47050            -9.99000  0
    1983           120.17602            34.47963           -10.00000  0
    1984           120.18295            34.48691           -10.10000  0
    1985           120.18252            34.49913           -11.70000  0
    1986           120.19536            34.50620           -12.00000  0
    1987           120.19763            34.51851           -12.50000  0
    1988           120.20063            34.53056           -13.40000  0
    1989           120.20297            34.54299           -12.50000  0
    1990           120.20330            34.55643           -10.60000  0
    1991           120.20292            34.57032           -10.10000  0
    1992           120.20128            34.58506           -10.00000  0
    1993           120.21001            34.59537           -10.00000  0
    1994           120.21040            34.60933            -9.91000  0
    1995           120.22198            34.61826            -9.99000  0
    1996           120.23259            34.62750           -10.20000  0
    1997           120.23145            34.64227           -10.00000  0
    1998           120.24356            34.65081           -10.00000  0
    1999           120.25220            34.66096           -10.80000  0
    2000           120.26180            34.67065           -11.90000  0
    2001           120.26176            34.68497           -11.80000  0
    2002           120.27621            34.69237           -12.20000  0
    2003           120.28837            34.70090           -13.00000  0
    2004           120.28700            34.71587           -14.60000  0
    2005           120.29872            34.72580           -14.00000  0
    2006           120.30837            34.73826           -19.00000  0
    2007           120.31546            34.75222           -19.70000  0
    2008           120.32154            34.76546           -19.90000  0
    2009           120.32845            34.77875           -20.60000  0
    2010           120.33509            34.79212           -21.70000  0
    2011           120.34177            34.80549           -22.70000  0
    2012           120.34844            34.81885           -23.30000  0
    2013           120.35511            34.83222           -23.40000  0
    2014           120.36179            34.84558           -23.60000  0
    2015           120.36846            34.85895           -23.80000  0
    2016           120.37514            34.87231           -23.90000  0
    2017           120.38182            34.88568           -24.00000  0
    2018           120.38850            34.89905           -24.30000  0
    2019           120.39518            34.91241           -24.80000  0
    2020           120.40186            34.92578           -25.30000  0
    2021           120.40854            34.93915           -26.20000  0
    2022           120.41523            34.95251           -26.50000  0
    2023           120.42191            34.96588           -26.50000  0
    2024           120.42859            34.97925           -26.50000  0
    2025           120.43527            34.99262           -27.00000  0
    2026           120.44196            35.00598           -28.60000  0
    2027           120.44864            35.01935           -29.50000  0
    2028           120.45533            35.03272           -29.70000  0
    2029           120.46201            35.04608           -29.90000  0
    2030           120.46869            35.05945           -30.00000  0
    2031           120.47538            35.07282           -30.00000  0
    2032           120.48206            35.08619           -30.00000  0
    2033           120.48875            35.09955           -30.10000  0
    2034           120.49543            35.11292           -30.10000  0
    2035           120.50212            35.12629           -30.00000  0
    2036           120.50880            35.13965           -29.90000  0
    2037           120.51549            35.15302           -29.80000  0
    2038           120.52217            35.16639           -29.50000  0
    2039           120.52886            35.17975           -29.90000  0
    2040           120.53554            35.19312           -30.00000  0
    2041           120.54223            35.20648           -30.00000  0
    2042           120.54891            35.21985           -29.90000  0
    2043           120.55560            35.23321           -29.70000  0
    2044           120.56228            35.24658           -29.80000  0
    2045           120.56897            35.25994           -30.00000  0
    2046           120.57565            35.27330           -29.90000  0
    2047           120.58236            35.28673           -29.90000  0
    2048           120.58918            35.30004           -30.00000  0
    2049           120.59735            35.31476           -30.00000  0
    2050           120.60101            35.33010           -30.00000  0
    2051           120.60229            35.34343           -30.00000  0
    2052           120.59636            35.35572           -30.00000  0
    2053           120.59115            35.36960           -30.00000  0
    2054           120.58555            35.38345           -29.90000  0
    2055           120.57992            35.39728           -29.80000  0
    2056           120.57428            35.41111           -29.80000  0
    2057           120.56864            35.42494           -29.60000  0
    2058           120.56301            35.43877           -29.10000  0
    2059           120.55738            35.45260           -29.30000  0
    2060           120.55179            35.46643           -29.30000  0
    2061           120.54611            35.48026           -29.10000  0
    2062           120.54051            35.49417           -28.80000  0
    2063           120.53505            35.50809           -29.00000  0
    2064           120.52690            35.52238           -29.60000  0
    2065           120.52320            35.53755           -29.90000  0
    2066           120.50949            35.54444           -30.00000  0
    2067           120.50853            35.55934           -30.00000  0
    2068           120.50761            35.57412           -30.00000  0
    2069           120.49418            35.58091           -30.00000  0
    2070           120.49337            35.59589           -29.90000  0
    2071           120.48024            35.60277           -30.00000  0
    2072           120.47970            35.61791           -30.40000  0
    2073           120.46659            35.62481           -30.10000  0
    2074           120.46608            35.63999           -30.00000  0
    2075           120.45291            35.64686           -29.90000  0
    2076           120.45196            35.66176           -30.00000  0
    2077           120.45215            35.67742           -30.00000  0
    2078           120.44235            35.68655           -30.00000  0
    2079           120.44107            35.70068           -30.60000  0
    2080           120.43784            35.71301           -30.70000  0
    2081           120.44716            35.72096           -30.20000  0
    2082           120.44882            35.73407           -30.00000  0
    2083           120.44977            35.74762           -30.10000  0
    2084           120.44107            35.75463           -30.00000  0
    2085           120.44203            35.76731           -29.90000  0
    2086           120.44216            35.77954           -29.50000  0
    2087           120.44569            35.79208           -29.30000  0
    2088           120.44574            35.80307           -29.80000  0
    2089           120.44494            35.81321           -29.90000  0
    2090           120.44414            35.82330           -29.90000  0
    2091           120.43660            35.82829           -30.00000  0
    2092           120.43410            35.83724           -30.20000  0
    2093           120.43919            35.84455           -30.00000  0
    2094           120.43684            35.85358           -30.00000  0
    2095           120.43502            35.86226           -29.90000  0
    2096           120.43300            35.87071           -29.70000  0
    2097           120.43100            35.87896           -29.40000  0
    2098           120.42904            35.88705           -26.70000  0
    2099           120.42715            35.89496           -25.00000  0
    2100           120.42535            35.90268           -23.50000  0
    2101           120.42286            35.90922           -21.40000  0
    2102           120.42217            35.91621           -20.00000  0
    2103           120.42039            35.92348           -19.90000  0
    2104           120.41871            35.93071           -19.90000  0
    2105           120.41708            35.93784           -19.90000  0
    2106           120.41541            35.94491           -19.90000  0
    2107           120.41336            35.95225           -20.00000  0
    2108           120.41228            35.95968           -20.00000  0
    2109           120.41077            35.96642           -20.00000  0
    2110           120.40924            35.97290           -19.90000  0
    2111           120.40810            35.97950           -19.50000  0
    2112           120.40313            35.98347           -19.50000  0
    2113           120.40280            35.99014           -19.80000  0
    2114           120.40181            35.99660           -20.00000  0
    2115           120.40243            36.00208           -20.90000  0
    2116           120.39705            36.00444           -21.80000  0
    2117           120.39743            36.00961           -29.90000  0
    2118           120.39680            36.01504           -28.20000  0
    2119           120.39577            36.02042           -19.20000  0
    2120           120.39446            36.02570           -10.20000  0
    2121           120.39393            36.03054           -10.10000  0
    2122           120.39258            36.03552            -9.84000  0
    2123           120.39490            36.03902            -8.91000  0
    2124           120.39287            36.04341            -4.47000  0
    2125           120.38934            36.04591            -4.86000  0
    2126           120.39007            36.04996            -4.97000  0
    2127           120.39082            36.05470            -5.01000  1
    2128           119.77652            34.49092             7.48300  1
    2129           119.77837            34.49264             5.72700  0
    2130           119.78108            34.49366             4.74100  0
    2131           119.78334            34.49644             2.00500  0
    2132           119.78560            34.49888            -0.48000  0
    2133           119.78924            34.49886            -0.53000  0
    2134           119.79297            34.49933            -1.74000  0
    2135           119.79693            34.49988            -1.97000  0
    2136           119.80005            34.49615            -2.37000  0
    2137           119.80455            34.49860            -1.91000  0
    2138           119.80930            34.49936            -0.89000  0
    2139           119.81107            34.49520            -0.02000  0
    2140           119.81365            34.49130             0.65200  0
    2141           119.81752            34.48742             1.29600  0
    2142           119.82188            34.48324             1.46800  0
    2143           119.82734            34.48302             1.69900  0
    2144           119.83037            34.47775             1.87100  0
    2145           119.82952            34.47269             2.15900  0
    2146           119.83181            34.46795             2.42400  0
    2147           119.82960            34.46339             2.96700  1
    2148           120.08004            34.41028            -0.03000  0
    2149           120.09204            34.42085            -1.99000  0
    2150           120.10348            34.43113            -4.99000  0
    2151           120.11260            34.44166            -5.52000  0
    2152           120.12572            34.43824            -5.79000  0
    2153           120.06364            34.40190             1.57100  1
    2154           120.12472            34.45099            -5.04000  0
    2155           120.13853            34.45854            -5.15000  0
    2156           120.14918            34.46711            -8.03000  0
    2157           120.15718            34.47655            -9.97000  0
    2158           120.16339            34.48562           -10.00000  0
    2159           120.17039            34.49288           -10.00000  0
    2160           120.16996            34.50500           -10.40000  0
    2161           120.18277            34.51210           -11.90000  0
    2162           120.18499            34.52435           -12.30000  0
    2163           120.18789            34.53637           -12.70000  0
    2164           120.19011            34.54878           -12.00000  0
    2165           120.19028            34.56225           -11.00000  0
    2166           120.18972            34.57622           -10.20000  0
    2167           120.18783            34.59102            -9.99000  0
    2168           120.19627            34.60138            -9.95000  0
    2169           120.19669            34.61536            -9.99000  0
    2170           120.20836            34.62440           -10.00000  0
    2171           120.21905            34.63377           -10.00000  0
    2172           120.21786            34.64847            -9.98000  0
    2173           120.23002            34.65712           -10.00000  0
    2174           120.23870            34.66732           -10.00000  0
    2175           120.24832            34.67706           -11.30000  0
    2176           120.24823            34.69134           -11.60000  0
    2177           120.26272            34.69881           -12.50000  0
    2178           120.27487            34.70734           -13.60000  0
    2179           120.27343            34.72230           -17.50000  0
    2180           120.28497            34.73102           -17.80000  0
    2181           120.29520            34.74094           -19.20000  0
    2182           120.30329            34.75156           -19.80000  0
    2183           120.30572            34.76595           -19.90000  0
    2184           120.31442            34.77934           -20.20000  0
    2185           120.32096            34.79286           -21.10000  0
    2186           120.32773            34.80627           -22.40000  0
    2187           120.33437            34.81965           -23.20000  0
    2188           120.34104            34.83301           -23.40000  0
    2189           120.34771            34.84637           -23.50000  0
    2190           120.35439            34.85973           -23.60000  0
    2191           120.36106            34.87310           -23.80000  0
    2192           120.36774            34.88646           -23.90000  0
    2193           120.37442            34.89982           -24.10000  0
    2194           120.38110            34.91319           -24.50000  0
    2195           120.38777            34.92655           -24.80000  0
    2196           120.39445            34.93991           -25.50000  0
    2197           120.40113            34.95328           -26.10000  0
    2198           120.40781            34.96664           -26.30000  0
    2199           120.41450            34.98001           -26.30000  0
    2200           120.42118            34.99337           -26.20000  0
    2201           120.42786            35.00674           -26.40000  0
    2202           120.43454            35.02010           -27.90000  0
    2203           120.44122            35.03346           -29.40000  0
    2204           120.44791            35.04683           -29.70000  0
    2205           120.45459            35.06019           -29.90000  0
    2206           120.46127            35.07356           -30.00000  0
    2207           120.46795            35.08692           -30.00000  0
    2208           120.47464            35.10028           -30.00000  0
    2209           120.48132            35.11365           -30.00000  0
    2210           120.48800            35.12701           -30.00000  0
    2211           120.49469            35.14037           -30.00000  0
    2212           120.50137            35.15374           -29.90000  0
    2213           120.50806            35.16710           -29.90000  0
    2214           120.51474            35.18046           -29.90000  0
    2215           120.52142            35.19383           -30.00000  0
    2216           120.52811            35.20719           -30.00000  0
    2217           120.53479            35.22055           -29.90000  0
    2218           120.54147            35.23391           -29.50000  0
    2219           120.54816            35.24727           -29.80000  0
    2220           120.55484            35.26063           -29.90000  0
    2221           120.56152            35.27400           -30.00000  0
    2222           120.56819            35.28735           -30.00000  0
    2223           120.57469            35.30068           -30.00000  0
    2224           120.58238            35.31215           -30.00000  0
    2225           120.58567            35.32522           -30.00000  0
    2226           120.58775            35.34074           -30.00000  0
    2227           120.58244            35.35610           -30.00000  0
    2228           120.57696            35.37026           -30.00000  0
    2229           120.57131            35.38411           -29.90000  0
    2230           120.56567            35.39795           -29.90000  0
    2231           120.56004            35.41178           -29.70000  0
    2232           120.55440            35.42561           -28.90000  0
    2233           120.54876            35.43943           -28.50000  0
    2234           120.54315            35.45326           -29.00000  0
    2235           120.53781            35.46704           -29.00000  0
    2236           120.53184            35.48112           -28.80000  0
    2237           120.52641            35.49439           -28.80000  0
    2238           120.52225            35.50784           -29.00000  0
    2239           120.51133            35.51483           -29.20000  0
    2240           120.51103            35.52946           -29.30000  0
    2241           120.49699            35.53618           -29.90000  0
    2242           120.49600            35.55110           -30.00000  0
    2243           120.49507            35.56599           -30.00000  0
    2244           120.48170            35.57269           -30.20000  0
    2245           120.48087            35.58768           -29.90000  0
    2246           120.46776            35.59454           -30.30000  0
    2247           120.46721            35.60970           -32.80000  0
    2248           120.45409            35.61658           -30.40000  0
    2249           120.45358            35.63177           -29.90000  0
    2250           120.44042            35.63862           -29.50000  0
    2251           120.43945            35.65352           -29.30000  0
    2252           120.43962            35.66919           -30.00000  0
    2253           120.42983            35.67829           -29.90000  0
    2254           120.42905            35.69284           -29.90000  0
    2255           120.42657            35.70585           -30.00000  0
    2256           120.42723            35.72014           -30.40000  0
    2257           120.43783            35.72721           -30.10000  0
    2258           120.43939            35.74112           -30.00000  0
    2259           120.43122            35.74837           -30.60000  0
    2260           120.43257            35.76118           -29.90000  0
    2261           120.43257            35.77264           -29.90000  0
    2262           120.43002            35.78197           -29.90000  0
    2263           120.43717            35.78809           -29.60000  0
    2264           120.43718            35.79768           -30.00000  0
    2265           120.43667            35.80776           -30.00000  0
    2266           120.43626            35.81776           -30.00000  0
    2267           120.42890            35.82278           -30.40000  0
    2268           120.42728            35.83149           -30.50000  0
    2269           120.42452            35.83971           -30.10000  0
    2270           120.43043            35.84614           -30.00000  0
    2271           120.42862            35.85484           -30.00000  0
    2272           120.42702            35.86325           -29.90000  0
    2273           120.42522            35.87146           -29.80000  0
    2274           120.42343            35.87947           -28.90000  0
    2275           120.42168            35.88732           -26.20000  0
    2276           120.41997            35.89501           -24.10000  0
    2277           120.41822            35.90247           -21.90000  0
    2278           120.41655            35.90997           -20.20000  0
    2279           120.41508            35.91723           -19.90000  0
    2280           120.41353            35.92436           -19.90000  0
    2281           120.41203            35.93137           -20.00000  0
    2282           120.41058            35.93832           -19.90000  0
    2283           120.40871            35.94542           -20.00000  0
    2284           120.40694            35.95218           -20.00000  0
    2285           120.40652            35.95803           -20.10000  0
    2286           120.40534            35.96433           -20.00000  0
    2287           120.40379            35.97071           -20.00000  0
    2288           120.40260            35.97683           -19.90000  0
    2289           120.39758            35.98066           -19.90000  0
    2290           120.39806            35.98677           -19.80000  0
    2291           120.39742            35.99301           -19.90000  0
    2292           120.39650            35.99916           -20.30000  0
    2293           120.39146            36.00171           -20.00000  0
    2294           120.39196            36.00680           -23.40000  0
    2295           120.39231            36.01178           -29.00000  0
    2296           120.39173            36.01705           -29.40000  0
    2297           120.39080            36.02233           -16.60000  0
    2298           120.38963            36.02757           -12.00000  0
    2299           120.38923            36.03236            -8.65000  0
    2300           120.38827            36.03687            -9.81000  0
    2301           120.38977            36.04073            -4.87000  0
    2302           120.38598            36.04384            -5.76000  0
    2303           120.38519            36.04851            -5.54000  0
    2304           120.38667            36.05289            -5.00000  0
    2305           120.38704            36.05687            -5.03000  1
    2306           119.77529            34.49365             5.75200  1
    2307           119.77760            34.49536             6.02100  0
    2308           119.77989            34.49706             5.47500  0
    2309           119.78187            34.49963             0.24600  0
    2310           119.78392            34.50230            -0.48000  0
    2311           119.78745            34.50242            -0.99000  0
    2312           119.79098            34.50303            -1.49000  0
    2313           119.79468            34.50380            -1.70000  0
    2314           119.79846            34.50480            -1.72000  0
    2315           119.80117            34.50113            -1.99000  0
    2316           119.80637            34.50321            -1.35000  0
    2317           119.81114            34.50466            -0.14000  0
    2318           119.81437            34.50065            -0.01000  0
    2319           119.81631            34.49637             1.03000  0
    2320           119.81886            34.49211             1.22600  0
    2321           119.82287            34.48777             1.55300  0
    2322           119.82847            34.48792             1.71500  0
    2323           119.83304            34.48291             1.69600  0
    2324           119.83666            34.47780             2.55000  0
    2325           119.83464            34.47276             2.68900  0
    2326           119.83747            34.46744             2.90200  0
    2327           119.83502            34.46251             2.75700  1
    2328           120.06525            34.41669             0.48800  0
    2329           120.07750            34.42658            -1.91000  0
    2330           120.08916            34.43658            -5.05000  0
    2331           120.09899            34.44685            -5.37000  0
    2332           120.11121            34.45597            -4.98000  0
    2333           120.04887            34.40904             1.77100  1
    2334           120.12537            34.46398            -4.99000  0
    2335           120.13627            34.47267            -5.02000  0
    2336           120.14439            34.48216           -10.00000  0
    2337           120.15069            34.49132           -10.20000  0
    2338           120.15782            34.49871           -10.00000  0
    2339           120.15742            34.51078           -10.70000  0
    2340           120.17019            34.51789           -11.30000  0
    2341           120.17235            34.53009           -12.20000  0
    2342           120.17515            34.54210           -12.80000  0
    2343           120.17724            34.55453           -12.00000  0
    2344           120.17727            34.56804           -11.10000  0
    2345           120.17650            34.58207           -10.00000  0
    2346           120.17435            34.59694            -9.99000  0
    2347           120.18252            34.60739            -9.79000  0
    2348           120.18296            34.62136            -9.55000  0
    2349           120.19466            34.63042           -10.00000  0
    2350           120.20540            34.63985            -9.99000  0
    2351           120.20419            34.65453           -10.00000  0
    2352           120.21640            34.66327            -9.99000  0
    2353           120.22512            34.67352           -10.00000  0
    2354           120.23475            34.68333           -10.10000  0
    2355           120.23463            34.69757           -12.00000  0
    2356           120.24918            34.70513           -13.70000  0
    2357           120.26137            34.71371           -15.50000  0
    2358           120.25991            34.72862           -18.50000  0
    2359           120.27148            34.73749           -19.30000  0
    2360           120.28228            34.74673           -19.60000  0
    2361           120.29194            34.75712           -19.80000  0
    2362           120.28997            34.77294           -20.00000  0
    2363           120.30067            34.78111           -20.20000  0
    2364           120.30615            34.79333           -20.90000  0
    2365           120.31352            34.80635           -22.10000  0
    2366           120.31997            34.81975           -23.00000  0
    2367           120.32664            34.83313           -23.40000  0
    2368           120.33332            34.84652           -23.40000  0
    2369           120.34001            34.85991           -23.50000  0
    2370           120.34670            34.87330           -23.60000  0
    2371           120.35339            34.88670           -23.80000  0
    2372           120.36008            34.90009           -24.00000  0
    2373           120.36677            34.91348           -24.20000  0
    2374           120.37347            34.92688           -24.50000  0
    2375           120.38016            34.94027           -25.00000  0
    2376           120.38686            34.95367           -25.60000  0
    2377           120.39355            34.96706           -26.00000  0
    2378           120.40025            34.98045           -26.20000  0
    2379           120.40694            34.99385           -26.30000  0
    2380           120.41364            35.00724           -26.10000  0
    2381           120.42034            35.02064           -26.60000  0
    2382           120.42703            35.03403           -27.80000  0
    2383           120.43373            35.04743           -28.60000  0
    2384           120.44043            35.06082           -28.70000  0
    2385           120.44713            35.07421           -29.30000  0
    2386           120.45382            35.08761           -29.90000  0
    2387           120.46052            35.10100           -30.00000  0
    2388           120.46722            35.11439           -29.90000  0
    2389           120.47392            35.12779           -30.00000  0
    2390           120.48062            35.14118           -30.00000  0
    2391           120.48732            35.15457           -30.00000  0
    2392           120.49401            35.16797           -30.00000  0
    2393           120.50071            35.18136           -30.00000  0
    2394           120.50741            35.19475           -30.00000  0
    2395           120.51411            35.20814           -30.00000  0
    2396           120.52081            35.22153           -29.90000  0
    2397           120.52751            35.23492           -29.80000  0
    2398           120.53421            35.24832           -29.90000  0
    2399           120.54090            35.26171           -29.90000  0
    2400           120.54760            35.27509           -30.00000  0
    2401           120.55432            35.28853           -30.00000  0
    2402           120.56104            35.30213           -30.00000  0
    2403           120.56910            35.31669           -30.00000  0
    2404           120.57295            35.33220           -30.00000  0
    2405           120.57195            35.34648           -30.00000  0
    2406           120.56695            35.36091           -30.00000  0
    2407           120.56113            35.37472           -30.00000  0
    2408           120.55552            35.38860           -30.00000  0
    2409           120.54986            35.40246           -29.90000  0
    2410           120.54422            35.41632           -28.50000  0
    2411           120.53856            35.43018           -28.10000  0
    2412           120.53278            35.44405           -28.30000  0
    2413           120.52728            35.45762           -28.70000  0
    2414           120.52396            35.47086           -28.80000  0
    2415           120.51509            35.48346           -28.90000  0
    2416           120.51207            35.49902           -29.10000  0
    2417           120.49874            35.50634           -29.60000  0
    2418           120.49785            35.52132           -29.50000  0
    2419           120.48446            35.52797           -30.00000  0
    2420           120.48354            35.54286           -30.00000  0
    2421           120.48261            35.55776           -30.10000  0
    2422           120.46923            35.56444           -30.00000  0
    2423           120.46838            35.57943           -30.00000  0
    2424           120.45528            35.58629           -30.00000  0
    2425           120.45474            35.60146           -30.50000  0
    2426           120.44160            35.60833           -29.90000  0
    2427           120.44108            35.62352           -29.90000  0
    2428           120.42792            35.63037           -30.00000  0
    2429           120.42694            35.64527           -30.00000  0
    2430           120.42710            35.66093           -30.00000  0
    2431           120.41730            35.67003           -29.70000  0
    2432           120.41704            35.68510           -29.80000  0
    2433           120.41524            35.69838           -29.60000  0
    2434           120.41652            35.71333           -29.90000  0
    2435           120.41881            35.72777           -30.60000  0
    2436           120.42907            35.73456           -30.50000  0
    2437           120.42147            35.74210           -30.90000  0
    2438           120.42318            35.75516           -30.60000  0
    2439           120.42342            35.76679           -30.00000  0
    2440           120.42136            35.77648           -30.00000  0
    2441           120.42036            35.78654           -29.90000  0
    2442           120.42861            35.79211           -30.00000  0
    2443           120.42838            35.80239           -30.10000  0
    2444           120.42826            35.81230           -30.10000  0
    2445           120.42142            35.81753           -30.50000  0
    2446           120.41992            35.82626           -30.40000  0
    2447           120.41776            35.83428           -30.00000  0
    2448           120.41565            35.84235           -29.90000  0
    2449           120.42200            35.84822           -29.90000  0
    2450           120.42059            35.85652           -29.90000  0
    2451           120.41924            35.86466           -29.80000  0
    2452           120.41765            35.87262           -29.00000  0
    2453           120.41606            35.88041           -27.50000  0
    2454           120.41450            35.88803           -24.90000  0
    2455           120.41294            35.89547           -22.20000  0
    2456           120.41145            35.90280           -20.30000  0
    2457           120.40999            35.91001           -19.90000  0
    2458           120.40860            35.91706           -19.90000  0
    2459           120.40722            35.92397           -19.90000  0
    2460           120.40589            35.93076           -19.90000  0
    2461           120.40464            35.93740           -20.00000  0
    2462           120.40280            35.94302           -20.00000  0
    2463           120.40235            35.94910           -20.00000  0
    2464           120.40052            35.95598           -20.00000  0
    2465           120.39986            35.96261           -20.00000  0
    2466           120.39925            35.96836           -20.00000  0
    2467           120.39668            35.97413           -20.00000  0
    2468           120.39199            35.97835           -19.90000  0
    2469           120.39273            35.98405           -19.90000  0
    2470           120.39300            35.98973           -19.90000  0
    2471           120.39233            35.99574           -20.00000  0
    2472           120.38752            35.99847           -20.00000  0
    2473           120.38670            36.00430           -20.70000  0
    2474           120.38717            36.00924           -25.30000  0
    2475           120.38751            36.01408           -29.40000  0
    2476           120.38703            36.01928           -28.30000  0
    2477           120.38622            36.02454           -13.20000  0
    2478           120.38516            36.02981           -14.40000  0
    2479           120.38488            36.03457           -10.10000  0
    2480           120.38449            36.03980            -9.89000  0
    2481           120.38215            36.04448            -9.13000  0
    2482           120.38060            36.04845            -8.31000  0
    2483           120.38246            36.05236            -5.22000  0
    2484           120.38289            36.05644            -5.13000  1
    2485           119.77427            34.49647             5.46100  1
    2486           119.77651            34.49826             6.33300  0
    2487           119.77850            34.50012             1.57200  0
    2488           119.78027            34.50277            -0.43000  0
    2489           119.78199            34.50556            -0.74000  0
    2490           119.78551            34.50592            -1.11000  0
    2491           119.78894            34.50673            -1.37000  0
    2492           119.79252            34.50770            -1.57000  0
    2493           119.79622            34.50889            -1.56000  0
    2494           119.80074            34.50938            -1.51000  0
    2495           119.80265            34.50548            -1.62000  0
    2496           119.80650            34.50875            -0.94000  0
    2497           119.81181            34.51001            -0.12000  0
    2498           119.81640            34.50600            -0.04000  0
    2499           119.81978            34.50186             0.47800  0
    2500           119.82182            34.49729             1.24000  0
    2501           119.82438            34.49267             1.37400  0
    2502           119.83018            34.49316             1.44000  0
    2503           119.83435            34.48819             1.75800  0
    2504           119.83908            34.48317             1.62200  0
    2505           119.84287            34.47795             2.62400  0
    2506           119.84049            34.47254             2.97700  0
    2507           119.84347            34.46721             2.98600  0
    2508           119.84081            34.46203             2.98000  1
    2509           120.05091            34.42255             0.61800  0
    2510           120.06327            34.43206            -2.00000  0
    2511           120.07517            34.44165            -4.98000  0
    2512           120.08533            34.45181            -5.50000  0
    2513           120.09757            34.46071            -5.68000  0
    2514           120.11218            34.46877            -4.91000  0
    2515           120.03435            34.41512             1.81400  1
    2516           120.12323            34.47766            -4.99000  0
    2517           120.13149            34.48726            -7.20000  0
    2518           120.13792            34.49665           -10.00000  0
    2519           120.14525            34.50437           -10.00000  0
    2520           120.14493            34.51649           -10.10000  0
    2521           120.15765            34.52361           -11.30000  0
    2522           120.15974            34.53578           -12.50000  0
    2523           120.16244            34.54778           -13.10000  0
    2524           120.16440            34.56024           -12.20000  0
    2525           120.16425            34.57379           -10.40000  0
    2526           120.16328            34.58788            -9.99000  0
    2527           120.16088            34.60283           -10.00000  0
    2528           120.16877            34.61339            -9.53000  0
    2529           120.16923            34.62737            -9.38000  0
    2530           120.18094            34.63641           -10.00000  0
    2531           120.19170            34.64586           -10.00000  0
    2532           120.19049            34.66054           -10.00000  0
    2533           120.20272            34.66933           -10.00000  0
    2534           120.21148            34.67961           -10.00000  0
    2535           120.22112            34.68948           -10.00000  0
    2536           120.22098            34.70370           -11.70000  0
    2537           120.23558            34.71133           -14.60000  0
    2538           120.24782            34.71997           -16.00000  0
    2539           120.24633            34.73484           -18.40000  0
    2540           120.25792            34.74375           -19.70000  0
    2541           120.26876            34.75301           -19.90000  0
    2542           120.27849            34.76294           -19.90000  0
    2543           120.27629            34.77895           -20.10000  0
    2544           120.28807            34.79272           -21.00000  0
    2545           120.29887            34.80404           -21.80000  0
    2546           120.30405            34.81682           -22.50000  0
    2547           120.31061            34.83004           -23.10000  0
    2548           120.31728            34.84341           -23.20000  0
    2549           120.32398            34.85681           -23.30000  0
    2550           120.33068            34.87022           -23.50000  0
    2551           120.33737            34.88363           -23.70000  0
    2552           120.34407            34.89704           -23.90000  0
    2553           120.35077            34.91045           -24.00000  0
    2554           120.35747            34.92386           -24.30000  0
    2555           120.36417            34.93727           -24.70000  0
    2556           120.37088            34.95068           -25.20000  0
    2557           120.37758            34.96409           -25.70000  0
    2558           120.38428            34.97750           -26.00000  0
    2559           120.39099            34.99091           -26.10000  0
    2560           120.39769            35.00432           -26.10000  0
    2561           120.40439            35.01773           -26.00000  0
    2562           120.41110            35.03114           -26.50000  0
    2563           120.41780            35.04455           -27.60000  0
    2564           120.42451            35.05796           -28.10000  0
    2565           120.43121            35.07137           -28.20000  0
    2566           120.43792            35.08478           -29.00000  0
    2567           120.44463            35.09819           -29.70000  0
    2568           120.45133            35.11160           -29.80000  0
    2569           120.45804            35.12501           -29.80000  0
    2570           120.46474            35.13842           -29.90000  0
    2571           120.47145            35.15183           -30.00000  0
    2572           120.47816            35.16523           -30.00000  0
    2573           120.48486            35.17864           -30.00000  0
    2574           120.49157            35.19205           -30.10000  0
    2575           120.49828            35.20546           -30.00000  0
    2576           120.50498            35.21887           -30.00000  0
    2577           120.51169            35.23227           -30.00000  0
    2578           120.51840            35.24568           -29.90000  0
    2579           120.52510            35.25908           -29.90000  0
    2580           120.53181            35.27249           -30.00000  0
    2581           120.53852            35.28589           -30.00000  0
    2582           120.54524            35.29933           -29.90000  0
    2583           120.55196            35.31281           -29.80000  0
    2584           120.55752            35.32653           -29.90000  0
    2585           120.55853            35.34061           -30.00000  0
    2586           120.55713            35.35372           -30.00000  0
    2587           120.55046            35.36602           -30.00000  0
    2588           120.54509            35.37988           -30.00000  0
    2589           120.53943            35.39372           -29.90000  0
    2590           120.53377            35.40760           -28.40000  0
    2591           120.52816            35.42150           -28.00000  0
    2592           120.52238            35.43560           -28.00000  0
    2593           120.51560            35.45048           -28.30000  0
    2594           120.51244            35.46690           -28.90000  0
    2595           120.50081            35.47650           -29.30000  0
    2596           120.50016            35.49135           -29.30000  0
    2597           120.48630            35.49810           -29.20000  0
    2598           120.48536            35.51303           -30.00000  0
    2599           120.47200            35.51971           -30.00000  0
    2600           120.47108            35.53462           -29.90000  0
    2601           120.47016            35.54952           -30.00000  0
    2602           120.45675            35.55619           -30.00000  0
    2603           120.45589            35.57117           -30.00000  0
    2604           120.44279            35.57803           -29.90000  0
    2605           120.44226            35.59322           -29.90000  0
    2606           120.42911            35.60007           -29.90000  0
    2607           120.42859            35.61527           -30.00000  0
    2608           120.41543            35.62212           -30.00000  0
    2609           120.41444            35.63702           -30.00000  0
    2610           120.41459            35.65267           -29.90000  0
    2611           120.40478            35.66176           -27.90000  0
    2612           120.40531            35.67737           -28.80000  0
    2613           120.40255            35.69101           -29.80000  0
    2614           120.40617            35.70635           -29.90000  0
    2615           120.40747            35.72124           -29.90000  0
    2616           120.41192            35.73576           -30.80000  0
    2617           120.41387            35.74910           -30.90000  0
    2618           120.41444            35.76095           -30.30000  0
    2619           120.41276            35.77087           -30.00000  0
    2620           120.41205            35.78107           -30.00000  0
    2621           120.41236            35.79159           -29.40000  0
    2622           120.42033            35.79707           -29.90000  0
    2623           120.41937            35.80703           -30.10000  0
    2624           120.41401            35.81374           -30.10000  0
    2625           120.41260            35.82129           -30.00000  0
    2626           120.41071            35.82925           -30.00000  0
    2627           120.40899            35.83720           -29.90000  0
    2628           120.40714            35.84498           -29.70000  0
    2629           120.41374            35.85037           -29.80000  0
    2630           120.41280            35.85828           -29.40000  0
    2631           120.41174            35.86614           -28.80000  0
    2632           120.41035            35.87388           -27.20000  0
    2633           120.40895            35.88145           -25.70000  0
    2634           120.40756            35.88885           -23.60000  0
    2635           120.40621            35.89611           -20.90000  0
    2636           120.40488            35.90323           -20.00000  0
    2637           120.40359            35.91022           -19.90000  0
    2638           120.40233            35.91707           -19.90000  0
    2639           120.40111            35.92379           -19.90000  0
    2640           120.39992            35.93040           -19.90000  0
    2641           120.39870            35.93679           -20.00000  0
    2642           120.39754            35.94324           -20.00000  0
    2643           120.39659            35.94958           -20.00000  0
    2644           120.39449            35.95544           -20.00000  0
    2645           120.39441            35.96160           -20.00000  0
    2646           120.39395            35.96780           -20.00000  0
    2647           120.39039            35.97249           -20.00000  0
    2648           120.38630            35.97642           -19.60000  0
    2649           120.38730            35.98172           -19.20000  0
    2650           120.38793            35.98711           -19.80000  0
    2651           120.38816            35.99261           -19.90000  0
    2652           120.38358            35.99548           -19.90000  0
    2653           120.38298            36.00124           -20.10000  0
    2654           120.38218            36.00692           -23.30000  0
    2655           120.38265            36.01168           -28.10000  0
    2656           120.38315            36.01653           -29.20000  0
    2657           120.38282            36.02155           -27.00000  0
    2658           120.38210            36.02661           -13.00000  0
    2659           120.38083            36.03190           -12.10000  0
    2660           120.38133            36.03661            -9.99000  0
    2661           120.37986            36.04048            -9.96000  0
    2662           120.37808            36.04424            -9.90000  0
    2663           120.37654            36.04762            -6.74000  0
    2664           120.37840            36.05168            -6.31000  0
    2665           120.37896            36.05549            -5.09000  1
    2666           119.77362            34.49922             4.08400  1
    2667           119.77501            34.50143             1.66300  0
    2668           119.77723            34.50294             0.00700  0
    2669           119.77821            34.50573            -0.27000  0
    2670           119.77967            34.50853            -0.84000  0
    2671           119.78322            34.50920            -1.10000  0
    2672           119.78663            34.51027            -1.31000  0
    2673           119.79013            34.51147            -1.44000  0
    2674           119.79372            34.51287            -1.52000  0
    2675           119.79805            34.51342            -1.28000  0
    2676           119.80340            34.51352            -0.98000  0
    2677           119.80817            34.51508            -0.11000  0
    2678           119.81331            34.51575             0.00000  0
    2679           119.81726            34.51131            -0.01000  0
    2680           119.82200            34.50740            -0.39000  0
    2681           119.82551            34.50297             0.93900  0
    2682           119.82762            34.49810             1.13400  0
    2683           119.83369            34.49898             1.16800  0
    2684           119.83626            34.49382             1.38400  0
    2685           119.84051            34.48876             1.37900  0
    2686           119.84540            34.48365             1.96300  0
    2687           119.84935            34.47826             2.34000  0
    2688           119.84673            34.47260             2.95100  0
    2689           119.84978            34.46706             2.94200  0
    2690           119.84691            34.46169             2.97600  1
    2691           120.03872            34.42872             0.89400  0
    2692           120.04941            34.43720            -1.99000  0
    2693           120.06147            34.44640            -4.09000  0
    2694           120.07189            34.45623            -5.02000  0
    2695           120.08332            34.46624            -5.96000  0
    2696           120.09905            34.47303            -5.01000  0
    2697           120.11016            34.48216            -5.00000  0
    2698           120.02578            34.43125             1.76100  0
    2699           120.01999            34.41996             1.80800  1
    2700           120.11852            34.49187            -5.72000  0
    2701           120.12511            34.50160            -9.86000  0
    2702           120.13272            34.50987           -10.00000  0
    2703           120.13251            34.52215           -10.00000  0
    2704           120.14516            34.52928           -10.60000  0
    2705           120.14718            34.54144           -12.00000  0
    2706           120.14977            34.55344           -13.10000  0
    2707           120.15159            34.56592           -13.10000  0
    2708           120.15126            34.57951           -11.10000  0
    2709           120.15007            34.59367           -10.00000  0
    2710           120.14742            34.60872           -10.00000  0
    2711           120.15502            34.61940           -10.00000  0
    2712           120.15549            34.63337            -9.27000  0
    2713           120.16722            34.64242           -10.00000  0
    2714           120.17799            34.65186           -10.00000  0
    2715           120.17678            34.66655           -10.00000  0
    2716           120.18902            34.67534            -9.89000  0
    2717           120.19780            34.68564            -9.99000  0
    2718           120.20745            34.69554            -9.99000  0
    2719           120.20729            34.70976           -10.50000  0
    2720           120.22193            34.71744           -14.50000  0
    2721           120.23421            34.72613           -15.70000  0
    2722           120.23271            34.74096           -18.70000  0
    2723           120.24432            34.74992           -19.70000  0
    2724           120.25519            34.75920           -19.90000  0
    2725           120.26497            34.76903           -20.00000  0
    2726           120.26203            34.78427           -20.10000  0
    2727           120.27288            34.79289           -20.90000  0
    2728           120.27531            34.80624           -22.20000  0
    2729           120.28850            34.81151           -22.20000  0
    2730           120.29399            34.82580           -22.50000  0
    2731           120.30057            34.83920           -22.90000  0
    2732           120.30732            34.85256           -23.10000  0
    2733           120.31405            34.86597           -23.20000  0
    2734           120.32074            34.87936           -23.50000  0
    2735           120.32743            34.89275           -23.80000  0
    2736           120.33412            34.90615           -24.00000  0
    2737           120.34081            34.91954           -24.10000  0
    2738           120.34750            34.93293           -24.50000  0
    2739           120.35419            34.94632           -24.90000  0
    2740           120.36089            34.95972           -25.50000  0
    2741           120.36758            34.97311           -25.90000  0
    2742           120.37427            34.98650           -26.00000  0
    2743           120.38097            34.99989           -26.10000  0
    2744           120.38766            35.01329           -26.00000  0
    2745           120.39436            35.02668           -26.10000  0
    2746           120.40106            35.04007           -26.70000  0
    2747           120.40775            35.05346           -27.60000  0
    2748           120.41445            35.06686           -28.00000  0
    2749           120.42114            35.08025           -28.10000  0
    2750           120.42784            35.09364           -28.50000  0
    2751           120.43454            35.10703           -29.30000  0
    2752           120.44124            35.12042           -29.50000  0
    2753           120.44793            35.13381           -29.50000  0
    2754           120.45463            35.14720           -29.80000  0
    2755           120.46133            35.16060           -29.90000  0
    2756           120.46803            35.17399           -30.00000  0
    2757           120.47472            35.18738           -30.40000  0
    2758           120.48142            35.20077           -34.90000  0
    2759           120.48812            35.21416           -30.50000  0
    2760           120.49482            35.22754           -30.00000  0
    2761           120.50152            35.24093           -30.00000  0
    2762           120.50821            35.25432           -29.90000  0
    2763           120.51491            35.26771           -29.90000  0
    2764           120.52161            35.28110           -29.90000  0
    2765           120.52834            35.29447           -29.60000  0
    2766           120.53504            35.30793           -28.90000  0
    2767           120.54128            35.32158           -28.90000  0
    2768           120.54458            35.33575           -29.50000  0
    2769           120.54322            35.35146           -30.00000  0
    2770           120.53647            35.36695           -30.00000  0
    2771           120.53063            35.38088           -30.00000  0
    2772           120.52499            35.39479           -29.80000  0
    2773           120.51922            35.40864           -28.30000  0
    2774           120.51395            35.42240           -28.10000  0
    2775           120.50801            35.43624           -28.30000  0
    2776           120.50166            35.44767           -28.30000  0
    2777           120.50117            35.46106           -28.90000  0
    2778           120.48818            35.46837           -29.40000  0
    2779           120.48730            35.48328           -29.50000  0
    2780           120.47381            35.48987           -29.80000  0
    2781           120.47290            35.50478           -29.90000  0
    2782           120.45954            35.51146           -30.00000  0
    2783           120.45863            35.52637           -30.00000  0
    2784           120.45770            35.54128           -29.80000  0
    2785           120.44428            35.54793           -29.90000  0
    2786           120.44340            35.56290           -30.00000  0
    2787           120.43031            35.56978           -29.30000  0
    2788           120.42978            35.58497           -29.50000  0
    2789           120.41661            35.59182           -29.90000  0
    2790           120.41609            35.60701           -32.00000  0
    2791           120.40293            35.61387           -32.10000  0
    2792           120.40193            35.62877           -30.10000  0
    2793           120.40207            35.64442           -29.50000  0
    2794           120.39225            35.65350           -27.70000  0
    2795           120.39352            35.66942           -27.70000  0
    2796           120.39099            35.68235           -28.30000  0
    2797           120.38733            35.69370           -29.20000  0
    2798           120.39605            35.70137           -29.90000  0
    2799           120.39689            35.71351           -29.80000  0
    2800           120.39483            35.72447           -29.90000  0
    2801           120.40277            35.73140           -29.90000  0
    2802           120.40465            35.74320           -30.50000  0
    2803           120.40556            35.75517           -30.50000  0
    2804           120.40422            35.76524           -30.00000  0
    2805           120.40382            35.77561           -30.00000  0
    2806           120.40441            35.78628           -29.90000  0
    2807           120.40349            35.79561           -29.90000  0
    2808           120.41128            35.80085           -29.80000  0
    2809           120.40804            35.80831           -29.90000  0
    2810           120.40528            35.81617           -29.90000  0
    2811           120.40371            35.82426           -29.90000  0
    2812           120.40223            35.83228           -29.90000  0
    2813           120.40064            35.84007           -29.80000  0
    2814           120.39942            35.84798           -29.30000  0
    2815           120.40574            35.85286           -28.70000  0
    2816           120.40533            35.86053           -28.70000  0
    2817           120.40446            35.86821           -27.00000  0
    2818           120.40324            35.87572           -25.60000  0
    2819           120.40200            35.88306           -25.00000  0
    2820           120.40079            35.89025           -22.90000  0
    2821           120.39960            35.89730           -20.50000  0
    2822           120.39844            35.90421           -20.10000  0
    2823           120.39730            35.91100           -19.90000  0
    2824           120.39619            35.91765           -19.90000  0
    2825           120.39511            35.92419           -19.90000  0
    2826           120.39404            35.93058           -19.90000  0
    2827           120.39302            35.93689           -19.80000  0
    2828           120.39204            35.94310           -19.80000  0
    2829           120.39111            35.94908           -19.90000  0
    2830           120.38953            35.95438           -19.90000  0
    2831           120.38930            35.95989           -19.90000  0
    2832           120.38825            35.96608           -20.00000  0
    2833           120.38466            35.97119           -19.90000  0
    2834           120.38048            35.97482           -19.70000  0
    2835           120.38186            35.97973           -18.70000  0
    2836           120.38278            35.98487           -17.80000  0
    2837           120.38335            35.99012           -19.40000  0
    2838           120.37890            35.99303           -19.20000  0
    2839           120.37919            35.99816           -20.20000  0
    2840           120.37862            36.00371           -21.60000  0
    2841           120.37753            36.00908           -28.20000  0
    2842           120.37876            36.01422           -29.80000  0
    2843           120.37914            36.01882           -29.00000  0
    2844           120.37887            36.02317           -24.80000  0
    2845           120.37818            36.02751           -14.60000  0
    2846           120.37687            36.03106           -18.40000  0
    2847           120.37747            36.03575            -9.53000  0
    2848           120.37592            36.04001            -9.62000  0
    2849           120.37425            36.04353            -9.16000  0
    2850           120.37272            36.04691            -6.91000  0
    2851           120.37464            36.05066            -7.55000  0
    2852           120.37524            36.05439            -5.20000  1
    2853           119.77146            34.50128             3.27500  1
    2854           119.77251            34.50382             0.78100  0
    2855           119.77501            34.50507            -0.39000  0
    2856           119.77566            34.50827            -0.63000  0
    2857           119.77694            34.51107            -0.80000  0
    2858           119.78054            34.51215            -1.04000  0
    2859           119.78392            34.51351            -1.28000  0
    2860           119.78738            34.51498            -1.43000  0
    2861           119.79089            34.51663            -1.40000  0
    2862           119.79514            34.51754            -0.99000  0
    2863           119.80013            34.51701            -0.86000  0
    2864           119.80421            34.51957            -0.57000  0
    2865           119.81003            34.52163            -0.04000  0
    2866           119.81542            34.52090             0.00000  0
    2867           119.81906            34.51709             0.00000  0
    2868           119.82301            34.51296            -0.10000  0
    2869           119.82788            34.50879             0.47800  0
    2870           119.83151            34.50411             0.85800  0
    2871           119.83779            34.50542             0.70400  0
    2872           119.84004            34.50007             0.97600  0
    2873           119.84261            34.49472             1.14400  0
    2874           119.84697            34.48951             1.39500  0
    2875           119.85205            34.48418             1.98800  0
    2876           119.85613            34.47848             2.18800  0
    2877           119.85330            34.47264             2.87900  0
    2878           119.85642            34.46678             2.82900  0
    2879           119.85331            34.46131             2.88200  1
    2880           120.03534            34.44156            -1.38000  0
    2881           120.04787            34.45062            -3.94000  0
    2882           120.05838            34.46014            -5.55000  0
    2883           120.06852            34.46970            -6.44000  0
    2884           120.07550            34.47993            -5.01000  0
    2885           120.08775            34.47816            -4.91000  0
    2886           120.09723            34.48638            -4.76000  0
    2887           120.10557            34.49610            -5.29000  0
    2888           120.01245            34.43513             1.61600  0
    2889           120.02086            34.44604            -0.01000  0
    2890           120.00636            34.42462             1.74400  1
    2891           120.11230            34.50621            -8.73000  0
    2892           120.12025            34.51521           -10.00000  0
    2893           120.12016            34.52775           -10.00000  0
    2894           120.13273            34.53492           -10.40000  0
    2895           120.13468            34.54706           -11.70000  0
    2896           120.13715            34.55907           -13.10000  0
    2897           120.13880            34.57158           -13.50000  0
    2898           120.13829            34.58522           -12.60000  0
    2899           120.13688            34.59945           -10.80000  0
    2900           120.13399            34.61459           -10.00000  0
    2901           120.14127            34.62541            -9.89000  0
    2902           120.14175            34.63937            -9.04000  0
    2903           120.15349            34.64842            -9.93000  0
    2904           120.16428            34.65786           -10.00000  0
    2905           120.16306            34.67256            -9.99000  0
    2906           120.17530            34.68135            -9.77000  0
    2907           120.18411            34.69165            -9.94000  0
    2908           120.19375            34.70157            -9.98000  0
    2909           120.19359            34.71580           -10.00000  0
    2910           120.20826            34.72350           -12.20000  0
    2911           120.22057            34.73221           -16.40000  0
    2912           120.21906            34.74703           -19.30000  0
    2913           120.23067            34.75602           -19.80000  0
    2914           120.24156            34.76532           -19.90000  0
    2915           120.25126            34.77512           -20.00000  0
    2916           120.24847            34.79055           -20.10000  0
    2917           120.26041            34.79945           -20.70000  0
    2918           120.26240            34.81326           -21.60000  0
    2919           120.27805            34.82062           -22.20000  0
    2920           120.28352            34.83482           -22.50000  0
    2921           120.29057            34.84867           -22.90000  0
    2922           120.29763            34.86206           -23.00000  0
    2923           120.30429            34.87544           -23.10000  0
    2924           120.31096            34.88879           -23.50000  0
    2925           120.31764            34.90216           -23.90000  0
    2926           120.32431            34.91551           -24.10000  0
    2927           120.33098            34.92887           -24.40000  0
    2928           120.33766            34.94223           -24.80000  0
    2929           120.34433            34.95559           -25.30000  0
    2930           120.35101            34.96895           -25.70000  0
    2931           120.35768            34.98230           -26.00000  0
    2932           120.36436            34.99566           -26.10000  0
    2933           120.37104            35.00902           -26.10000  0
    2934           120.37772            35.02238           -26.10000  0
    2935           120.38439            35.03574           -26.30000  0
    2936           120.39107            35.04909           -26.90000  0
    2937           120.39775            35.06245           -27.50000  0
    2938           120.40443            35.07581           -28.00000  0
    2939           120.41110            35.08917           -28.30000  0
    2940           120.41778            35.10252           -28.80000  0
    2941           120.42446            35.11588           -29.30000  0
    2942           120.43114            35.12923           -29.50000  0
    2943           120.43783            35.14259           -29.50000  0
    2944           120.44451            35.15595           -29.80000  0
    2945           120.45119            35.16930           -29.90000  0
    2946           120.45787            35.18266           -30.00000  0
    2947           120.46455            35.19601           -30.70000  0
    2948           120.47123            35.20937           -34.10000  0
    2949           120.47791            35.22272           -30.10000  0
    2950           120.48459            35.23608           -30.00000  0
    2951           120.49127            35.24943           -30.00000  0
    2952           120.49795            35.26278           -30.00000  0
    2953           120.50464            35.27613           -30.00000  0
    2954           120.51132            35.28950           -30.00000  0
    2955           120.51819            35.30270           -29.00000  0
    2956           120.52478            35.31640           -28.50000  0
    2957           120.52954            35.33013           -28.80000  0
    2958           120.52980            35.34417           -29.30000  0
    2959           120.52790            35.35717           -29.90000  0
    2960           120.52110            35.36942           -30.00000  0
    2961           120.51566            35.38320           -30.00000  0
    2962           120.51003            35.39714           -29.90000  0
    2963           120.50350            35.41170           -29.30000  0
    2964           120.50032            35.42607           -28.90000  0
    2965           120.49076            35.43766           -28.60000  0
    2966           120.48872            35.45322           -28.60000  0
    2967           120.47564            35.46004           -28.80000  0
    2968           120.47478            35.47500           -29.50000  0
    2969           120.46135            35.48162           -29.40000  0
    2970           120.46044            35.49653           -29.90000  0
    2971           120.44708            35.50321           -29.50000  0
    2972           120.44617            35.51813           -30.00000  0
    2973           120.44524            35.53303           -29.90000  0
    2974           120.43180            35.53968           -29.90000  0
    2975           120.43091            35.55464           -28.90000  0
    2976           120.41781            35.56152           -28.80000  0
    2977           120.41730            35.57673           -29.90000  0
    2978           120.40411            35.58356           -30.00000  0
    2979           120.40358            35.59876           -30.20000  0
    2980           120.39043            35.60562           -30.80000  0
    2981           120.38942            35.62051           -30.20000  0
    2982           120.38956            35.63616           -30.00000  0
    2983           120.37973            35.64524           -29.90000  0
    2984           120.38173            35.66162           -27.80000  0
    2985           120.37955            35.67498           -27.70000  0
    2986           120.37671            35.68675           -27.70000  0
    2987           120.37657            35.70006           -28.20000  0
    2988           120.38657            35.70675           -29.80000  0
    2989           120.38517            35.71830           -29.80000  0
    2990           120.38618            35.73070           -29.90000  0
    2991           120.39532            35.73705           -30.00000  0
    2992           120.39672            35.74929           -30.30000  0
    2993           120.39574            35.75960           -30.10000  0
    2994           120.39565            35.77015           -30.00000  0
    2995           120.39652            35.78097           -30.00000  0
    2996           120.39585            35.79043           -30.00000  0
    2997           120.39330            35.79831           -30.00000  0
    2998           120.40065            35.80334           -30.00000  0
    2999           120.39825            35.81114           -30.00000  0
    3000           120.39676            35.81935           -30.00000  0
    3001           120.39553            35.82744           -29.70000  0
    3002           120.39415            35.83526           -29.60000  0
    3003           120.39306            35.84301           -29.50000  0
    3004           120.39306            35.85072           -28.40000  0
    3005           120.39790            35.85660           -28.30000  0
    3006           120.39819            35.86441           -27.00000  0
    3007           120.39724            35.87191           -25.80000  0
    3008           120.39615            35.87917           -25.20000  0
    3009           120.39508            35.88627           -23.40000  0
    3010           120.39403            35.89323           -21.00000  0
    3011           120.39300            35.90004           -20.50000  0
    3012           120.39200            35.90673           -20.10000  0
    3013           120.39101            35.91329           -20.00000  0
    3014           120.39005            35.91974           -19.90000  0
    3015           120.38910            35.92607           -19.90000  0
    3016           120.38819            35.93228           -19.70000  0
    3017           120.38731            35.93838           -19.40000  0
    3018           120.38642            35.94437           -19.40000  0
    3019           120.38552            35.95022           -19.50000  0
    3020           120.38460            35.95612           -19.60000  0
    3021           120.38356            35.96169           -19.80000  0
    3022           120.38229            35.96659           -19.90000  0
    3023           120.37857            35.96992           -20.00000  0
    3024           120.37463            35.97351           -19.90000  0
    3025           120.37627            35.97807           -19.50000  0
    3026           120.37763            35.98294           -15.30000  0
    3027           120.37842            35.98791           -14.50000  0
    3028           120.37407            35.99039           -12.60000  0
    3029           120.37416            35.99560           -19.80000  0
    3030           120.37522            36.00030           -22.40000  0
    3031           120.37404            36.00448           -28.30000  0
    3032           120.37239            36.00829           -36.00000  0
    3033           120.37423            36.01263           -32.20000  0
    3034           120.37497            36.01693           -29.90000  0
    3035           120.37489            36.02090           -29.30000  0
    3036           120.37512            36.02464           -24.50000  0
    3037           120.37352            36.02796           -17.40000  0
    3038           120.37394            36.03266           -12.40000  0
    3039           120.37348            36.03658            -8.18000  0
    3040           120.37216            36.04009            -9.07000  0
    3041           120.37074            36.04380            -8.61000  0
    3042           120.36882            36.04748            -7.13000  0
    3043           120.37121            36.04987            -7.88000  0
    3044           120.37171            36.05315            -5.41000  1
    3045           119.76925            34.50330             5.51000  1
    3046           119.76996            34.50578             0.43400  0
    3047           119.77251            34.50727            -0.33000  0
    3048           119.77264            34.51081            -0.77000  0
    3049           119.77440            34.51341            -0.81000  0
    3050           119.77753            34.51473            -1.07000  0
    3051           119.78085            34.51638            -1.19000  0
    3052           119.78425            34.51813            -1.21000  0
    3053           119.78771            34.52010            -1.24000  0
    3054           119.79200            34.52137            -0.77000  0
    3055           119.79779            34.52102            -0.77000  0
    3056           119.80054            34.52435            -1.22000  0
    3057           119.80565            34.52476            -0.58000  0
    3058           119.80931            34.52891            -0.03000  0
    3059           119.81467            34.52629            -0.29000  0
    3060           119.82052            34.52334            -0.06000  0
    3061           119.82485            34.51916             0.00000  0
    3062           119.82898            34.51470            -0.44000  0
    3063           119.83402            34.51031             0.41900  0
    3064           119.84045            34.51198             0.00100  0
    3065           119.84435            34.50689             0.49500  0
    3066           119.84667            34.50132             0.71800  0
    3067           119.84927            34.49574             0.90400  0
    3068           119.85376            34.49025             1.19100  0
    3069           119.85901            34.48458             1.87500  0
    3070           119.86322            34.47851             2.10900  0
    3071           119.86018            34.47249             2.53900  0
    3072           119.86335            34.46624             2.77400  0
    3073           119.86000            34.46060             2.80700  1
    3074           120.03460            34.45412            -3.16000  0
    3075           120.04515            34.46370            -5.40000  0
    3076           120.05525            34.47326            -6.66000  0
    3077           120.06264            34.48336            -7.44000  0
    3078           120.07118            34.49322            -5.01000  0
    3079           120.08406            34.49014            -5.00000  0
    3080           120.09259            34.49990            -5.04000  0
    3081           120.09954            34.51056            -8.52000  0
    3082           119.99909            34.43802             1.65100  0
    3083           120.00636            34.44831             0.01500  0
    3084           120.01128            34.45884            -1.92000  0
    3085           120.02312            34.45823            -2.89000  0
    3086           119.99271            34.42741             1.76300  1
    3087           120.10781            34.52043            -9.99000  0
    3088           120.10790            34.53332           -10.00000  0
    3089           120.12038            34.54053           -11.50000  0
    3090           120.12224            34.55266           -11.70000  0
    3091           120.12458            34.56468           -12.50000  0
    3092           120.12606            34.57722           -13.20000  0
    3093           120.12535            34.59091           -13.40000  0
    3094           120.12373            34.60523           -11.00000  0
    3095           120.12067            34.62049           -10.00000  0
    3096           120.12752            34.63142            -9.97000  0
    3097           120.12801            34.64538            -9.50000  0
    3098           120.13976            34.65442            -9.77000  0
    3099           120.15056            34.66386            -9.99000  0
    3100           120.14933            34.67856            -9.99000  0
    3101           120.16158            34.68736            -9.91000  0
    3102           120.17041            34.69766            -9.97000  0
    3103           120.18005            34.70759            -9.99000  0
    3104           120.17987            34.72182            -9.98000  0
    3105           120.19456            34.72953           -10.30000  0
    3106           120.20690            34.73826           -17.90000  0
    3107           120.20539            34.75307           -19.60000  0
    3108           120.21701            34.76208           -19.70000  0
    3109           120.22792            34.77140           -19.90000  0
    3110           120.23764            34.78124           -19.90000  0
    3111           120.23478            34.79666           -20.10000  0
    3112           120.24693            34.80544           -20.60000  0
    3113           120.24908            34.81894           -21.30000  0
    3114           120.26619            34.82829           -22.10000  0
    3115           120.27362            34.84620           -22.60000  0
    3116           120.28234            34.86027           -22.90000  0
    3117           120.28901            34.87374           -23.00000  0
    3118           120.29565            34.88711           -23.20000  0
    3119           120.30237            34.90048           -23.70000  0
    3120           120.30900            34.91383           -24.20000  0
    3121           120.31567            34.92717           -24.50000  0
    3122           120.32233            34.94051           -24.90000  0
    3123           120.32900            34.95385           -25.30000  0
    3124           120.33567            34.96720           -25.70000  0
    3125           120.34233            34.98054           -26.00000  0
    3126           120.34900            34.99388           -26.10000  0
    3127           120.35567            35.00722           -26.20000  0
    3128           120.36234            35.02056           -26.20000  0
    3129           120.36901            35.03390           -26.30000  0
    3130           120.37568            35.04724           -26.60000  0
    3131           120.38235            35.06059           -27.00000  0
    3132           120.38902            35.07393           -27.50000  0
    3133           120.39569            35.08727           -28.00000  0
    3134           120.40235            35.10063           -28.40000  0
    3135           120.40902            35.11396           -28.90000  0
    3136           120.41568            35.12729           -29.40000  0
    3137           120.42238            35.14063           -29.50000  0
    3138           120.42905            35.15397           -29.70000  0
    3139           120.43572            35.16731           -29.90000  0
    3140           120.44239            35.18065           -30.00000  0
    3141           120.44907            35.19398           -30.00000  0
    3142           120.45574            35.20732           -30.10000  0
    3143           120.46241            35.22066           -30.00000  0
    3144           120.46908            35.23400           -30.00000  0
    3145           120.47576            35.24733           -30.00000  0
    3146           120.48243            35.26067           -30.00000  0
    3147           120.48910            35.27401           -30.00000  0
    3148           120.49578            35.28729           -30.00000  0
    3149           120.50225            35.30059           -30.00000  0
    3150           120.50987            35.31206           -29.10000  0
    3151           120.51344            35.32497           -28.60000  0
    3152           120.51636            35.33886           -28.70000  0
    3153           120.51410            35.35483           -29.50000  0
    3154           120.50715            35.36974           -30.00000  0
    3155           120.50123            35.38385           -30.00000  0
    3156           120.49564            35.39714           -30.00000  0
    3157           120.48997            35.40928           -30.00000  0
    3158           120.48938            35.42244           -29.70000  0
    3159           120.47706            35.43003           -29.30000  0
    3160           120.47650            35.44487           -28.50000  0
    3161           120.46317            35.45176           -28.50000  0
    3162           120.46229            35.46673           -28.50000  0
    3163           120.44889            35.47339           -28.50000  0
    3164           120.44798            35.48829           -28.70000  0
    3165           120.43461            35.49497           -28.30000  0
    3166           120.43371            35.50989           -28.40000  0
    3167           120.43277            35.52479           -29.60000  0
    3168           120.41931            35.53143           -29.90000  0
    3169           120.41841            35.54638           -29.50000  0
    3170           120.40532            35.55327           -29.80000  0
    3171           120.40482            35.56848           -29.40000  0
    3172           120.39160            35.57530           -30.00000  0
    3173           120.39108            35.59050           -30.00000  0
    3174           120.37792            35.59737           -30.00000  0
    3175           120.37692            35.61226           -30.00000  0
    3176           120.37704            35.62790           -30.00000  0
    3177           120.36720            35.63697           -29.90000  0
    3178           120.36994            35.65385           -28.10000  0
    3179           120.36847            35.66768           -27.60000  0
    3180           120.36474            35.67980           -27.60000  0
    3181           120.36685            35.69346           -27.60000  0
    3182           120.36485            35.70539           -28.30000  0
    3183           120.37559            35.71189           -29.90000  0
    3184           120.37600            35.72475           -29.90000  0
    3185           120.37941            35.73755           -29.90000  0
    3186           120.38794            35.74345           -30.00000  0
    3187           120.38733            35.75395           -30.10000  0
    3188           120.38755            35.76469           -30.00000  0
    3189           120.38870            35.77568           -30.00000  0
    3190           120.38830            35.78528           -30.00000  0
    3191           120.38601            35.79329           -29.90000  0
    3192           120.38411            35.80129           -29.90000  0
    3193           120.39115            35.80620           -29.90000  0
    3194           120.38993            35.81448           -29.90000  0
    3195           120.38888            35.82266           -29.70000  0
    3196           120.38771            35.83057           -29.40000  0
    3197           120.38673            35.83852           -29.40000  0
    3198           120.38694            35.84704           -28.00000  0
    3199           120.38904            35.85592           -26.90000  0
    3200           120.39119            35.86236           -26.60000  0
    3201           120.39116            35.86956           -26.00000  0
    3202           120.39014            35.87668           -25.00000  0
    3203           120.38922            35.88366           -23.00000  0
    3204           120.38823            35.89053           -21.00000  0
    3205           120.38734            35.89719           -20.90000  0
    3206           120.38654            35.90379           -20.30000  0
    3207           120.38567            35.91025           -20.00000  0
    3208           120.38484            35.91658           -19.90000  0
    3209           120.38401            35.92281           -19.80000  0
    3210           120.38319            35.92892           -19.20000  0
    3211           120.38242            35.93492           -19.00000  0
    3212           120.38167            35.94081           -19.40000  0
    3213           120.38089            35.94661           -19.30000  0
    3214           120.38022            35.95232           -19.40000  0
    3215           120.37913            35.95809           -19.70000  0
    3216           120.37757            35.96365           -19.90000  0
    3217           120.37374            35.96797           -20.00000  0
    3218           120.36995            35.97130           -20.10000  0
    3219           120.37028            35.97711           -19.90000  0
    3220           120.37280            35.98125           -18.30000  0
    3221           120.37320            35.98577            -9.46000  0
    3222           120.36833            35.98774           -10.00000  0
    3223           120.37011            35.99214           -11.60000  0
    3224           120.36873            35.99600           -19.90000  0
    3225           120.37093            35.99995           -24.70000  0
    3226           120.36927            36.00400           -32.90000  0
    3227           120.36770            36.00779           -33.20000  0
    3228           120.36969            36.01175           -33.90000  0
    3229           120.37062            36.01580           -30.70000  0
    3230           120.37061            36.01954           -29.60000  0
    3231           120.37127            36.02351           -27.80000  0
    3232           120.36917            36.02642           -23.90000  0
    3233           120.37054            36.03038           -17.10000  0
    3234           120.37040            36.03405           -16.40000  0
    3235           120.36969            36.03719           -10.30000  0
    3236           120.36906            36.04064            -9.73000  0
    3237           120.36774            36.04402            -9.36000  0
    3238           120.36551            36.04624            -7.94000  1
    3239           120.36582            36.04955            -6.00000  1
    3240           120.36834            36.05191            -5.63000  1
    3241           119.76665            34.50477             2.97700  1
    3242           119.76720            34.50734             0.27100  0
    3243           119.76973            34.50907            -0.26000  0
    3244           119.76913            34.51256            -0.79000  0
    3245           119.77124            34.51482            -0.91000  0
    3246           119.77417            34.51693            -0.98000  0
    3247           119.77744            34.51885            -1.16000  0
    3248           119.78078            34.52088            -1.20000  0
    3249           119.78418            34.52309            -0.86000  0
    3250           119.78821            34.52524            -0.87000  0
    3251           119.79420            34.52533            -0.01000  0
    3252           119.79765            34.52837            -0.15000  0
    3253           119.80280            34.52906            -1.01000  0
    3254           119.80499            34.53359            -0.93000  0
    3255           119.81018            34.53556            -0.15000  0
    3256           119.81498            34.53224            -0.69000  0
    3257           119.82048            34.52915            -0.40000  0
    3258           119.82642            34.52557            -0.26000  0
    3259           119.83097            34.52122            -0.21000  0
    3260           119.83523            34.51654            -0.08000  0
    3261           119.84176            34.51851            -0.34000  0
    3262           119.84717            34.51372            -0.23000  0
    3263           119.85122            34.50838            -0.05000  0
    3264           119.85364            34.50257             0.37400  0
    3265           119.85626            34.49670             0.93700  0
    3266           119.86086            34.49086             1.01000  0
    3267           119.86630            34.48479             1.58500  0
    3268           119.87062            34.47833             2.04100  0
    3269           119.86736            34.47212             2.52900  0
    3270           119.87058            34.46548             2.84800  0
    3271           119.86697            34.45961             2.82900  1
    3272           120.03223            34.46682            -5.15000  0
    3273           120.04228            34.47630            -6.63000  0
    3274           120.04979            34.48628            -7.22000  0
    3275           120.05834            34.49613            -7.87000  0
    3276           120.06713            34.50582            -3.01000  0
    3277           120.07979            34.50329            -4.99000  0
    3278           120.08690            34.51470            -6.23000  0
    3279           120.09535            34.52560            -9.95000  0
    3280           119.98638            34.44071             1.81600  0
    3281           119.99349            34.45075             0.11900  0
    3282           119.99875            34.46117            -1.77000  0
    3283           120.00647            34.47101            -3.64000  0
    3284           120.01919            34.46929            -4.45000  0
    3285           119.97997            34.43082             1.76000  1
    3286           120.09562            34.53873            -9.98000  0
    3287           120.10809            34.54611           -11.30000  0
    3288           120.10988            34.55824           -11.70000  0
    3289           120.11206            34.57027           -12.10000  0
    3290           120.11337            34.58284           -12.60000  0
    3291           120.11246            34.59653           -11.70000  0
    3292           120.11057            34.61081           -10.90000  0
    3293           120.10803            34.62432           -10.00000  0
    3294           120.11377            34.63743            -9.95000  0
    3295           120.11427            34.65138            -8.62000  0
    3296           120.12602            34.66042            -9.11000  0
    3297           120.13683            34.66987            -9.95000  0
    3298           120.13560            34.68457            -9.84000  0
    3299           120.14785            34.69337            -9.93000  0
    3300           120.15670            34.70366            -9.96000  0
    3301           120.16633            34.71360            -9.99000  0
    3302           120.16615            34.72784            -9.98000  0
    3303           120.18086            34.73555           -11.10000  0
    3304           120.19322            34.74428           -18.70000  0
    3305           120.19172            34.75909           -19.70000  0
    3306           120.20333            34.76811           -19.40000  0
    3307           120.21425            34.77745           -19.80000  0
    3308           120.22398            34.78730           -19.90000  0
    3309           120.22110            34.80273           -20.00000  0
    3310           120.23328            34.81155           -20.70000  0
    3311           120.23504            34.82489           -21.50000  0
    3312           120.25042            34.83214           -22.20000  0
    3313           120.26054            34.84145           -22.40000  0
    3314           120.25894            34.85605           -22.60000  0
    3315           120.26994            34.86222           -22.90000  0
    3316           120.27507            34.87542           -23.00000  0
    3317           120.28160            34.88808           -23.20000  0
    3318           120.28867            34.90151           -23.70000  0
    3319           120.29509            34.91492           -24.20000  0
    3320           120.30181            34.92827           -24.70000  0
    3321           120.30845            34.94164           -25.00000  0
    3322           120.31512            34.95499           -25.30000  0
    3323           120.32180            34.96835           -25.70000  0
    3324           120.32847            34.98171           -26.10000  0
    3325           120.33515            34.99507           -26.20000  0
    3326           120.34182            35.00842           -26.20000  0
    3327           120.34850            35.02178           -26.20000  0
    3328           120.35518            35.03514           -26.30000  0
    3329           120.36186            35.04849           -26.50000  0
    3330           120.36853            35.06185           -26.80000  0
    3331           120.37521            35.07521           -27.00000  0
    3332           120.38189            35.08857           -27.40000  0
    3333           120.38856            35.10192           -27.80000  0
    3334           120.39513            35.11543           -28.10000  0
    3335           120.40174            35.12868           -28.70000  0
    3336           120.40860            35.14199           -29.40000  0
    3337           120.41528            35.15535           -29.60000  0
    3338           120.42197            35.16870           -29.80000  0
    3339           120.42865            35.18205           -30.00000  0
    3340           120.43533            35.19541           -30.00000  0
    3341           120.44201            35.20876           -30.00000  0
    3342           120.44869            35.22212           -30.00000  0
    3343           120.45537            35.23547           -30.00000  0
    3344           120.46205            35.24883           -30.00000  0
    3345           120.46873            35.26217           -30.00000  0
    3346           120.47541            35.27553           -30.00000  0
    3347           120.48210            35.28895           -30.10000  0
    3348           120.48893            35.30225           -30.10000  0
    3349           120.49710            35.31686           -29.70000  0
    3350           120.50106            35.33223           -28.70000  0
    3351           120.50319            35.34551           -29.00000  0
    3352           120.49770            35.35789           -29.90000  0
    3353           120.49256            35.37189           -30.00000  0
    3354           120.48406            35.38565           -30.00000  0
    3355           120.47976            35.40009           -29.90000  0
    3356           120.47731            35.41485           -29.80000  0
    3357           120.46450            35.42164           -29.10000  0
    3358           120.46388            35.43672           -28.70000  0
    3359           120.45064            35.44352           -28.50000  0
    3360           120.44981            35.45848           -28.50000  0
    3361           120.43642            35.46516           -28.40000  0
    3362           120.43551            35.48006           -28.30000  0
    3363           120.42212            35.48674           -28.30000  0
    3364           120.42124            35.50166           -27.90000  0
    3365           120.42030            35.51655           -28.20000  0
    3366           120.40681            35.52318           -30.00000  0
    3367           120.40590            35.53812           -30.00000  0
    3368           120.39281            35.54503           -30.00000  0
    3369           120.39232            35.56023           -30.00000  0
    3370           120.37909            35.56705           -30.00000  0
    3371           120.37857            35.58225           -30.00000  0
    3372           120.36542            35.58912           -30.10000  0
    3373           120.36441            35.60400           -29.90000  0
    3374           120.36452            35.61964           -30.00000  0
    3375           120.35468            35.62871           -29.90000  0
    3376           120.35831            35.64602           -27.80000  0
    3377           120.35742            35.66019           -27.50000  0
    3378           120.35388            35.67164           -27.50000  0
    3379           120.34919            35.68154           -27.50000  0
    3380           120.35711            35.68858           -27.50000  0
    3381           120.35499            35.69816           -27.70000  0
    3382           120.35038            35.70672           -27.90000  0
    3383           120.35759            35.71306           -28.10000  0
    3384           120.36661            35.71753           -29.50000  0
    3385           120.36399            35.72715           -29.70000  0
    3386           120.37096            35.73340           -29.90000  0
    3387           120.37063            35.74285           -29.80000  0
    3388           120.37896            35.74831           -30.00000  0
    3389           120.37950            35.75924           -30.00000  0
    3390           120.38093            35.77039           -29.90000  0
    3391           120.38079            35.78014           -29.90000  0
    3392           120.37877            35.78828           -29.90000  0
    3393           120.37711            35.79641           -29.70000  0
    3394           120.37634            35.80488           -29.80000  0
    3395           120.38311            35.80967           -29.90000  0
    3396           120.38228            35.81793           -29.90000  0
    3397           120.38132            35.82592           -29.70000  0
    3398           120.38056            35.83395           -29.30000  0
    3399           120.38022            35.84252           -27.90000  0
    3400           120.38250            35.85201           -26.50000  0
    3401           120.38268            35.86038           -26.10000  0
    3402           120.38540            35.86670           -26.00000  0
    3403           120.38426            35.87308           -25.30000  0
    3404           120.38354            35.87990           -23.80000  0
    3405           120.38277            35.88673           -21.00000  0
    3406           120.38154            35.89390           -20.40000  0
    3407           120.38116            35.90103           -20.20000  0
    3408           120.38038            35.90748           -20.00000  0
    3409           120.37964            35.91374           -19.90000  0
    3410           120.37894            35.91984           -19.60000  0
    3411           120.37823            35.92587           -18.50000  0
    3412           120.37747            35.93182           -18.50000  0
    3413           120.37685            35.93752           -19.40000  0
    3414           120.37641            35.94323           -19.60000  0
    3415           120.37566            35.94892           -19.60000  0
    3416           120.37545            35.95410           -19.40000  0
    3417           120.37287            35.95846           -18.80000  0
    3418           120.37207            35.96332           -19.60000  0
    3419           120.36851            35.96605           -20.00000  0
    3420           120.36496            35.96936           -20.10000  0
    3421           120.36604            35.97417           -20.00000  0
    3422           120.36515            35.97933           -19.90000  0
    3423           120.36849            35.98271           -18.70000  0
    3424           120.36394            35.98394           -19.30000  0
    3425           120.36318            35.98839           -16.90000  0
    3426           120.36559            35.99216           -12.50000  0
    3427           120.36399            35.99629           -19.90000  0
    3428           120.36615            36.00005           -21.60000  0
    3429           120.36464            36.00396           -26.60000  0
    3430           120.36319            36.00785           -28.90000  0
    3431           120.36514            36.01147           -31.90000  0
    3432           120.36671            36.01482           -31.60000  0
    3433           120.36599            36.01854           -29.90000  0
    3434           120.36717            36.02238           -28.70000  0
    3435           120.36511            36.02553           -23.20000  0
    3436           120.36668            36.02907           -19.30000  0
    3437           120.36739            36.03216           -18.00000  0
    3438           120.36624            36.03499           -16.40000  0
    3439           120.36655            36.03824           -10.80000  0
    3440           120.36643            36.04115           -10.70000  0
    3441           120.36489            36.04318           -11.20000  1
    3442           119.76390            34.50594             2.93100  1
    3443           119.76432            34.50864             0.09900  0
    3444           119.76672            34.51057            -0.29000  0
    3445           119.76594            34.51409            -0.74000  0
    3446           119.76788            34.51650            -0.82000  0
    3447           119.77068            34.51871            -1.02000  0
    3448           119.77382            34.52093            -1.14000  0
    3449           119.77704            34.52320            -1.15000  0
    3450           119.78029            34.52563            -0.42000  0
    3451           119.78362            34.52814            -0.17000  0
    3452           119.78624            34.53128            -0.58000  0
    3453           119.79029            34.52900            -0.08000  0
    3454           119.79366            34.53136            -0.01000  0
    3455           119.79863            34.53307            -0.10000  0
    3456           119.80065            34.53755            -0.36000  0
    3457           119.80595            34.53971            -0.62000  0
    3458           119.81115            34.54298            -0.76000  0
    3459           119.81509            34.53787            -0.98000  0
    3460           119.82073            34.53536            -0.37000  0
    3461           119.82652            34.53174            -0.80000  0
    3462           119.83265            34.52796            -0.39000  0
    3463           119.83736            34.52340            -0.46000  0
    3464           119.84407            34.52565            -0.98000  0
    3465           119.84862            34.52050            -0.66000  0
    3466           119.85422            34.51543            -0.63000  0
    3467           119.85843            34.50980            -0.29000  0
    3468           119.86093            34.50370            -0.02000  0
    3469           119.86358            34.49751             0.37600  0
    3470           119.86830            34.49130             0.85500  0
    3471           119.87391            34.48481             1.09500  0
    3472           119.87834            34.47793             2.00400  0
    3473           119.87487            34.47152             2.44300  0
    3474           119.87813            34.46447             2.89700  0
    3475           119.87428            34.45847             2.87300  1
    3476           120.02944            34.47875            -5.99000  0
    3477           120.03704            34.48868            -7.00000  0
    3478           120.04558            34.49851            -7.98000  0
    3479           120.05405            34.50825            -4.51000  0
    3480           120.06139            34.51708            -4.80000  0
    3481           120.07399            34.51742            -5.25000  0
    3482           120.08148            34.53028            -9.95000  0
    3483           119.97426            34.44367             1.84200  0
    3484           119.98124            34.45308             0.41700  0
    3485           119.98666            34.46309             0.00000  0
    3486           119.99324            34.47354            -2.97000  0
    3487           120.00465            34.48208            -4.98000  0
    3488           120.01685            34.48072            -5.01000  0
    3489           119.96800            34.43445             1.85700  1
    3490           120.08408            34.54435           -10.00000  0
    3491           120.09597            34.55170           -11.10000  0
    3492           120.09759            34.56381           -11.70000  0
    3493           120.09961            34.57584           -12.50000  0
    3494           120.10073            34.58845           -12.70000  0
    3495           120.09958            34.60222           -11.50000  0
    3496           120.09731            34.61662           -10.80000  0
    3497           120.09671            34.63101            -9.98000  0
    3498           120.10002            34.64344            -7.92000  0
    3499           120.10053            34.65739            -8.05000  0
    3500           120.11229            34.66643            -8.04000  0
    3501           120.12310            34.67587            -8.74000  0
    3502           120.12187            34.69057            -8.69000  0
    3503           120.13412            34.69938            -9.82000  0
    3504           120.14299            34.70967            -9.93000  0
    3505           120.15261            34.71961            -9.93000  0
    3506           120.15242            34.73386            -9.98000  0
    3507           120.16715            34.74157           -10.70000  0
    3508           120.17953            34.75029           -19.00000  0
    3509           120.17803            34.76510           -19.90000  0
    3510           120.18965            34.77414           -19.90000  0
    3511           120.20057            34.78348           -19.80000  0
    3512           120.21032            34.79333           -19.80000  0
    3513           120.20739            34.80877           -20.00000  0
    3514           120.21952            34.81758           -21.20000  0
    3515           120.22137            34.83095           -22.30000  0
    3516           120.23678            34.83830           -22.30000  0
    3517           120.24775            34.84772           -22.50000  0
    3518           120.24523            34.86450           -22.60000  0
    3519           120.26069            34.87123           -22.90000  0
    3520           120.26491            34.88781           -23.20000  0
    3521           120.27469            34.89986           -23.50000  0
    3522           120.27956            34.91266           -24.00000  0
    3523           120.28648            34.92615           -24.70000  0
    3524           120.29289            34.93943           -25.20000  0
    3525           120.29956            34.95278           -25.30000  0
    3526           120.30624            34.96614           -25.60000  0
    3527           120.31292            34.97951           -26.10000  0
    3528           120.31960            34.99287           -26.40000  0
    3529           120.32628            35.00624           -26.20000  0
    3530           120.33296            35.01960           -26.20000  0
    3531           120.33964            35.03297           -26.20000  0
    3532           120.34632            35.04633           -26.40000  0
    3533           120.35300            35.05970           -26.50000  0
    3534           120.35968            35.07306           -26.70000  0
    3535           120.36636            35.08642           -26.90000  0
    3536           120.37307            35.09983           -27.20000  0
    3537           120.37986            35.11335           -27.40000  0
    3538           120.38628            35.12833           -27.70000  0
    3539           120.39451            35.14259           -28.30000  0
    3540           120.40125            35.15619           -29.30000  0
    3541           120.40795            35.16958           -29.90000  0
    3542           120.41464            35.18295           -29.90000  0
    3543           120.42133            35.19632           -30.00000  0
    3544           120.42801            35.20968           -30.00000  0
    3545           120.43469            35.22304           -30.00000  0
    3546           120.44138            35.23641           -30.00000  0
    3547           120.44806            35.24976           -30.00000  0
    3548           120.45473            35.26317           -30.10000  0
    3549           120.46143            35.27645           -30.00000  0
    3550           120.46806            35.28987           -30.00000  0
    3551           120.47459            35.30323           -30.10000  0
    3552           120.48218            35.31465           -30.10000  0
    3553           120.48580            35.32753           -29.70000  0
    3554           120.48847            35.34334           -29.90000  0
    3555           120.48351            35.35821           -30.00000  0
    3556           120.47920            35.37150           -30.00000  0
    3557           120.46765            35.37755           -30.00000  0
    3558           120.46720            35.39186           -29.90000  0
    3559           120.46527            35.40647           -29.30000  0
    3560           120.45205            35.41340           -28.70000  0
    3561           120.45137            35.42848           -28.70000  0
    3562           120.43811            35.43529           -28.50000  0
    3563           120.43730            35.45025           -28.50000  0
    3564           120.42393            35.45696           -28.60000  0
    3565           120.42302            35.47184           -28.40000  0
    3566           120.40962            35.47854           -29.20000  0
    3567           120.40875            35.49344           -28.80000  0
    3568           120.40782            35.50832           -28.70000  0
    3569           120.39430            35.51496           -30.00000  0
    3570           120.39338            35.52988           -30.00000  0
    3571           120.38030            35.53679           -30.30000  0
    3572           120.37982            35.55200           -30.00000  0
    3573           120.36657            35.55882           -30.00000  0
    3574           120.36605            35.57400           -30.10000  0
    3575           120.35290            35.58089           -30.00000  0
    3576           120.35189            35.59575           -29.80000  0
    3577           120.35201            35.61138           -29.70000  0
    3578           120.34216            35.62044           -29.60000  0
    3579           120.33739            35.63225           -28.40000  0
    3580           120.34699            35.64050           -27.90000  0
    3581           120.34626            35.65302           -27.50000  0
    3582           120.34322            35.66469           -27.50000  0
    3583           120.33927            35.67507           -27.40000  0
    3584           120.33600            35.68533           -27.50000  0
    3585           120.34527            35.69170           -27.70000  0
    3586           120.34139            35.70080           -28.10000  0
    3587           120.33810            35.70998           -28.40000  0
    3588           120.34662            35.71575           -27.70000  0
    3589           120.35534            35.72163           -28.50000  0
    3590           120.35407            35.73164           -29.20000  0
    3591           120.36214            35.73724           -29.50000  0
    3592           120.36340            35.74829           -29.30000  0
    3593           120.37148            35.75383           -29.90000  0
    3594           120.37321            35.76512           -29.90000  0
    3595           120.37334            35.77501           -29.50000  0
    3596           120.37158            35.78330           -29.70000  0
    3597           120.37017            35.79154           -29.80000  0
    3598           120.36962            35.80013           -29.80000  0
    3599           120.36922            35.80858           -29.80000  0
    3600           120.37573            35.81324           -29.90000  0
    3601           120.37498            35.82129           -29.80000  0
    3602           120.37441            35.82929           -29.50000  0
    3603           120.37395            35.83719           -27.80000  0
    3604           120.37213            35.84386           -26.40000  0
    3605           120.37687            35.84861           -26.50000  0
    3606           120.37669            35.85563           -26.20000  0
    3607           120.37448            35.86186           -25.90000  0
    3608           120.37901            35.86711           -25.90000  0
    3609           120.37797            35.87387           -25.30000  0
    3610           120.37747            35.88061           -22.60000  0
    3611           120.37690            35.88718           -20.30000  0
    3612           120.37560            35.89283           -20.10000  0
    3613           120.37579            35.89869           -20.00000  0
    3614           120.37512            35.90487           -20.00000  0
    3615           120.37450            35.91100           -19.90000  0
    3616           120.37382            35.91706           -19.50000  0
    3617           120.37336            35.92289           -18.10000  0
    3618           120.37279            35.92895           -18.10000  0
    3619           120.37158            35.93525           -19.40000  0
    3620           120.37196            35.94121           -19.90000  0
    3621           120.37203            35.94640           -19.80000  0
    3622           120.37058            35.95197           -19.40000  0
    3623           120.36686            35.95581           -18.90000  0
    3624           120.36753            35.96092           -19.70000  0
    3625           120.36364            35.96448           -20.00000  0
    3626           120.35994            35.96752           -20.00000  0
    3627           120.36123            35.97205           -20.00000  0
    3628           120.36215            35.97628           -20.00000  0
    3629           120.35979            35.98017           -19.90000  0
    3630           120.35989            35.98491           -19.90000  0
    3631           120.35862            35.98923           -19.20000  0
    3632           120.36113            35.99264           -17.80000  0
    3633           120.35979            35.99622           -20.00000  0
    3634           120.36099            36.00023           -21.10000  0
    3635           120.36024            36.00442           -25.30000  0
    3636           120.35885            36.00837           -27.90000  0
    3637           120.36083            36.01173           -32.70000  0
    3638           120.36274            36.01523           -33.30000  0
    3639           120.36132            36.01879           -31.10000  0
    3640           120.36303            36.02202           -28.70000  0
    3641           120.36113            36.02533           -25.80000  0
    3642           120.36286            36.02862           -21.60000  0
    3643           120.36388            36.03174           -17.30000  0
    3644           120.36231            36.03441           -15.80000  0
    3645           120.36340            36.03722           -16.70000  0
    3646           120.36382            36.03994           -12.40000  0
    3647           120.36224            36.04183           -13.30000  1
    3648           119.76113            34.50708             2.65200  1
    3649           119.76139            34.50986             0.97100  0
    3650           119.76367            34.51183            -0.07000  0
    3651           119.76289            34.51492            -0.59000  0
    3652           119.76411            34.51790            -0.80000  0
    3653           119.76709            34.52031            -0.94000  0
    3654           119.77008            34.52269            -1.07000  0
    3655           119.77316            34.52518            -0.89000  0
    3656           119.77625            34.52782            -0.51000  0
    3657           119.77939            34.53059            -0.38000  0
    3658           119.78191            34.53386             0.00000  0
    3659           119.78482            34.53716            -0.75000  0
    3660           119.78939            34.53455            -0.58000  0
    3661           119.79397            34.53717            -0.24000  0
    3662           119.79673            34.54128            -0.70000  0
    3663           119.80115            34.54356            -0.55000  0
    3664           119.80509            34.54687            -0.70000  0
    3665           119.80907            34.55021            -1.60000  0
    3666           119.81496            34.54887            -1.80000  0
    3667           119.81939            34.54218            -0.92000  0
    3668           119.82652            34.53830            -1.43000  0
    3669           119.83280            34.53446            -1.07000  0
    3670           119.83918            34.53045            -1.03000  0
    3671           119.84605            34.53294            -1.50000  0
    3672           119.85110            34.52787            -1.11000  0
    3673           119.85581            34.52243            -1.10000  0
    3674           119.86161            34.51703            -0.83000  0
    3675           119.86598            34.51107            -0.45000  0
    3676           119.86857            34.50466            -0.12000  0
    3677           119.87123            34.49815            -0.06000  0
    3678           119.87607            34.49154             0.83000  0
    3679           119.88184            34.48463             0.61700  0
    3680           119.88639            34.47735             1.76600  0
    3681           119.88269            34.47071             2.48500  0
    3682           119.88601            34.46324             2.86400  0
    3683           119.88187            34.45696             2.84700  1
    3684           120.02448            34.49060            -6.45000  0
    3685           120.03306            34.50047            -7.97000  0
    3686           120.04167            34.51045            -7.25000  0
    3687           120.04910            34.52105            -4.20000  0
    3688           120.06351            34.52913            -7.14000  0
    3689           120.07166            34.53912            -9.93000  0
    3690           119.96275            34.44679             1.86100  0
    3691           119.96953            34.45559             1.30000  0
    3692           119.97485            34.46495             0.00000  0
    3693           119.98020            34.47446            -2.05000  0
    3694           119.98328            34.48429            -3.85000  0
    3695           119.99389            34.48459            -4.56000  0
    3696           120.00012            34.49337            -5.02000  0
    3697           120.01213            34.49207            -5.98000  0
    3698           119.95670            34.43813             1.82000  1
    3699           120.07213            34.55033           -10.20000  0
    3700           120.08392            34.55723           -10.40000  0
    3701           120.08538            34.56934           -11.90000  0
    3702           120.08722            34.58139           -12.50000  0
    3703           120.08813            34.59404           -12.60000  0
    3704           120.08671            34.60788           -11.90000  0
    3705           120.08436            34.62249           -11.60000  0
    3706           120.08339            34.63673           -10.00000  0
    3707           120.08627            34.64944            -9.96000  0
    3708           120.08679            34.66340            -9.37000  0
    3709           120.09855            34.67243            -8.22000  0
    3710           120.10937            34.68187            -8.17000  0
    3711           120.10813            34.69658            -8.20000  0
    3712           120.12039            34.70539            -9.41000  0
    3713           120.12927            34.71567            -9.91000  0
    3714           120.13889            34.72562            -9.97000  0
    3715           120.13868            34.73987           -10.00000  0
    3716           120.15344            34.74758           -10.60000  0
    3717           120.16584            34.75630           -19.20000  0
    3718           120.16434            34.77111           -19.90000  0
    3719           120.17595            34.78015           -19.90000  0
    3720           120.18689            34.78949           -19.90000  0
    3721           120.19664            34.79935           -19.90000  0
    3722           120.19369            34.81480           -19.90000  0
    3723           120.20580            34.82363           -20.90000  0
    3724           120.20766            34.83699           -21.40000  0
    3725           120.22313            34.84437           -22.40000  0
    3726           120.23452            34.85370           -22.50000  0
    3727           120.23030            34.86954           -22.40000  0
    3728           120.23823            34.88084           -22.90000  0
    3729           120.25186            34.87962           -23.00000  0
    3730           120.25022            34.89434           -23.30000  0
    3731           120.26220            34.90712           -23.70000  0
    3732           120.27089            34.92077           -24.20000  0
    3733           120.27547            34.93368           -24.80000  0
    3734           120.28210            34.94685           -25.30000  0
    3735           120.28880            34.96021           -25.30000  0
    3736           120.29549            34.97358           -25.60000  0
    3737           120.30217            34.98695           -25.90000  0
    3738           120.30885            35.00032           -26.10000  0
    3739           120.31553            35.01369           -26.00000  0
    3740           120.32221            35.02706           -26.10000  0
    3741           120.32890            35.04042           -26.20000  0
    3742           120.33558            35.05379           -26.30000  0
    3743           120.34226            35.06716           -26.50000  0
    3744           120.34895            35.08053           -26.60000  0
    3745           120.35563            35.09390           -26.80000  0
    3746           120.36233            35.10724           -27.00000  0
    3747           120.36907            35.12046           -27.20000  0
    3748           120.37348            35.13307           -27.30000  0
    3749           120.38108            35.14450           -27.80000  0
    3750           120.38757            35.15778           -28.70000  0
    3751           120.39425            35.17112           -29.70000  0
    3752           120.40093            35.18448           -29.90000  0
    3753           120.40762            35.19784           -30.00000  0
    3754           120.41431            35.21121           -30.00000  0
    3755           120.42099            35.22459           -30.00000  0
    3756           120.42767            35.23795           -30.00000  0
    3757           120.43434            35.25134           -30.00000  0
    3758           120.44104            35.26465           -30.00000  0
    3759           120.44758            35.27830           -30.00000  0
    3760           120.45434            35.29124           -29.90000  0
    3761           120.46124            35.30529           -29.80000  0
    3762           120.46848            35.31998           -29.70000  0
    3763           120.47451            35.33441           -30.00000  0
    3764           120.47163            35.34766           -30.00000  0
    3765           120.46822            35.36207           -30.10000  0
    3766           120.45462            35.36858           -30.00000  0
    3767           120.45377            35.38357           -29.80000  0
    3768           120.45285            35.39835           -28.70000  0
    3769           120.43956            35.40522           -28.60000  0
    3770           120.43886            35.42026           -28.60000  0
    3771           120.42557            35.42707           -28.70000  0
    3772           120.42478            35.44204           -28.90000  0
    3773           120.41143            35.44878           -29.90000  0
    3774           120.41052            35.46365           -29.90000  0
    3775           120.39711            35.47035           -29.80000  0
    3776           120.39625            35.48525           -29.90000  0
    3777           120.39532            35.50012           -29.90000  0
    3778           120.38177            35.50675           -30.00000  0
    3779           120.38085            35.52165           -30.40000  0
    3780           120.36776            35.52859           -35.10000  0
    3781           120.36730            35.54378           -29.90000  0
    3782           120.35402            35.55061           -29.70000  0
    3783           120.35352            35.56578           -30.00000  0
    3784           120.34036            35.57268           -30.00000  0
    3785           120.33936            35.58753           -29.90000  0
    3786           120.33948            35.60313           -29.00000  0
    3787           120.32963            35.61218           -29.00000  0
    3788           120.32566            35.62459           -28.60000  0
    3789           120.32408            35.63816           -27.60000  0
    3790           120.33503            35.64561           -27.50000  0
    3791           120.33267            35.65769           -27.50000  0
    3792           120.32934            35.66851           -27.40000  0
    3793           120.32658            35.67907           -27.30000  0
    3794           120.32352            35.68881           -27.50000  0
    3795           120.33241            35.69482           -27.90000  0
    3796           120.32962            35.70429           -28.70000  0
    3797           120.32828            35.71475           -29.20000  0
    3798           120.33748            35.72027           -28.70000  0
    3799           120.34580            35.72592           -28.70000  0
    3800           120.34619            35.73653           -29.20000  0
    3801           120.35447            35.74296           -29.30000  0
    3802           120.35803            35.75461           -29.30000  0
    3803           120.36555            35.75987           -29.50000  0
    3804           120.36594            35.76990           -29.10000  0
    3805           120.36444            35.77833           -29.00000  0
    3806           120.36327            35.78670           -29.40000  0
    3807           120.36294            35.79540           -29.70000  0
    3808           120.36275            35.80395           -29.70000  0
    3809           120.36240            35.81219           -29.20000  0
    3810           120.36867            35.81672           -29.70000  0
    3811           120.36827            35.82478           -29.30000  0
    3812           120.36791            35.83270           -27.80000  0
    3813           120.36638            35.83957           -26.50000  0
    3814           120.36547            35.84677           -26.00000  0
    3815           120.37097            35.85116           -26.00000  0
    3816           120.36914            35.85744           -25.90000  0
    3817           120.36728            35.86379           -25.50000  0
    3818           120.37240            35.86830           -25.30000  0
    3819           120.37194            35.87508           -24.60000  0
    3820           120.37158            35.88166           -20.90000  0
    3821           120.37100            35.88805           -20.00000  0
    3822           120.37048            35.89446           -20.00000  0
    3823           120.37009            35.90064           -20.00000  0
    3824           120.36959            35.90676           -20.00000  0
    3825           120.36904            35.91281           -19.80000  0
    3826           120.36803            35.91890           -18.60000  0
    3827           120.36897            35.92475           -18.10000  0
    3828           120.36774            35.93030           -19.00000  0
    3829           120.36567            35.93578           -19.90000  0
    3830           120.36744            35.94084           -19.90000  0
    3831           120.36835            35.94635           -19.90000  0
    3832           120.36534            35.95057           -19.80000  0
    3833           120.36176            35.95455           -19.60000  0
    3834           120.36267            35.95951           -19.60000  0
    3835           120.35887            35.96276           -19.80000  0
    3836           120.35528            35.96621           -20.00000  0
    3837           120.35650            35.97079           -20.00000  0
    3838           120.35787            35.97535           -20.00000  0
    3839           120.35476            35.97817           -20.00000  0
    3840           120.35587            35.98243           -19.90000  0
    3841           120.35631            35.98645           -19.90000  0
    3842           120.35370            35.98990           -20.00000  0
    3843           120.35606            35.99314           -19.90000  0
    3844           120.35580            35.99736           -20.00000  0
    3845           120.35647            36.00144           -21.40000  0
    3846           120.35595            36.00526           -26.40000  0
    3847           120.35470            36.00924           -27.30000  0
    3848           120.35664            36.01239           -33.20000  0
    3849           120.35860            36.01554           -37.00000  0
    3850           120.35743            36.01885           -31.70000  0
    3851           120.35855            36.02218           -29.70000  0
    3852           120.35727            36.02583           -28.60000  0
    3853           120.35939            36.02837           -23.90000  0
    3854           120.35985            36.03149           -17.90000  0
    3855           120.35876            36.03459           -16.90000  0
    3856           120.36041            36.03684           -15.90000  0
    3857           120.36039            36.03946           -16.10000  0
    3858           120.35933            36.04226           -13.80000  1
    3859           119.75835            34.50821             3.38800  1
    3860           119.75846            34.51106             0.50600  0
    3861           119.76053            34.51313            -0.09000  0
    3862           119.76016            34.51651            -0.35000  0
    3863           119.76048            34.51963            -0.54000  0
    3864           119.76352            34.52180            -0.94000  0
    3865           119.76632            34.52429            -0.94000  0
    3866           119.76920            34.52692            -1.00000  0
    3867           119.77211            34.52971            -0.71000  0
    3868           119.77506            34.53266            -0.14000  0
    3869           119.77742            34.53605             0.00000  0
    3870           119.78013            34.53950            -0.15000  0
    3871           119.78367            34.54276            -0.22000  0
    3872           119.78860            34.54020            -0.56000  0
    3873           119.79198            34.54361            -0.70000  0
    3874           119.79609            34.54702            -1.11000  0
    3875           119.79987            34.55072            -1.31000  0
    3876           119.80433            34.55418            -1.79000  0
    3877           119.81188            34.55629            -2.44000  0
    3878           119.81925            34.55486            -2.41000  0
    3879           119.82129            34.54858            -1.86000  0
    3880           119.82662            34.54483            -2.05000  0
    3881           119.83301            34.54121            -2.01000  0
    3882           119.83943            34.53720            -1.46000  0
    3883           119.84638            34.53994            -1.84000  0
    3884           119.85326            34.53538            -1.75000  0
    3885           119.85849            34.53000            -1.44000  0
    3886           119.86335            34.52424            -1.22000  0
    3887           119.86935            34.51847            -0.85000  0
    3888           119.87387            34.51217            -0.59000  0
    3889           119.87654            34.50545            -0.36000  0
    3890           119.87921            34.49860            -0.03000  0
    3891           119.88416            34.49161             0.00000  0
    3892           119.89011            34.48429             0.87700  0
    3893           119.89478            34.47661             1.47700  0
    3894           119.89085            34.46971             2.03800  0
    3895           119.89423            34.46185             2.85500  0
    3896           119.88983            34.45533             2.84100  1
    3897           120.02064            34.50194            -7.27000  0
    3898           120.02913            34.51181            -7.27000  0
    3899           120.03513            34.52197            -4.45000  0
    3900           120.03787            34.53222            -5.12000  0
    3901           120.04895            34.53096            -6.69000  0
    3902           120.05293            34.53930            -7.06000  0
    3903           120.06137            34.54439            -8.63000  0
    3904           119.95181            34.44994             1.82900  0
    3905           119.95835            34.45824             1.24200  0
    3906           119.96353            34.46712             0.00600  0
    3907           119.96864            34.47623            -2.00000  0
    3908           119.97196            34.48572            -2.99000  0
    3909           119.97671            34.49525            -4.13000  0
    3910           119.98814            34.49440            -5.00000  0
    3911           119.99654            34.50394            -6.05000  0
    3912           120.00850            34.50308            -6.74000  0
    3913           119.94606            34.44187             1.82100  1
    3914           120.06033            34.55565           -10.70000  0
    3915           120.07192            34.56280           -11.50000  0
    3916           120.07324            34.57485           -12.10000  0
    3917           120.07489            34.58692           -12.50000  0
    3918           120.07559            34.59961           -12.70000  0
    3919           120.07397            34.61356           -12.40000  0
    3920           120.07129            34.62823           -12.00000  0
    3921           120.07003            34.64258           -10.00000  0
    3922           120.07252            34.65545            -9.99000  0
    3923           120.07304            34.66940            -7.20000  0
    3924           120.08482            34.67843            -7.57000  0
    3925           120.09564            34.68787            -8.17000  0
    3926           120.09439            34.70259            -8.13000  0
    3927           120.10665            34.71139            -8.73000  0
    3928           120.11555            34.72167            -9.73000  0
    3929           120.12516            34.73163            -9.95000  0
    3930           120.12495            34.74589           -10.00000  0
    3931           120.13972            34.75359           -11.40000  0
    3932           120.15214            34.76231           -19.60000  0
    3933           120.15064            34.77712           -19.90000  0
    3934           120.16226            34.78617           -20.00000  0
    3935           120.17320            34.79551           -19.90000  0
    3936           120.18296            34.80537           -19.90000  0
    3937           120.17997            34.82083           -20.00000  0
    3938           120.19208            34.82967           -20.10000  0
    3939           120.19395            34.84302           -20.60000  0
    3940           120.20944            34.85038           -21.70000  0
    3941           120.22076            34.85955           -22.20000  0
    3942           120.21649            34.87556           -22.20000  0
    3943           120.22435            34.88641           -22.70000  0
    3944           120.23575            34.89766           -23.30000  0
    3945           120.24728            34.91420           -23.60000  0
    3946           120.25918            34.92596           -24.10000  0
    3947           120.26441            34.94083           -24.70000  0
    3948           120.27139            34.95436           -25.10000  0
    3949           120.27812            34.96778           -25.30000  0
    3950           120.28482            34.98119           -25.50000  0
    3951           120.29152            34.99459           -25.70000  0
    3952           120.29821            35.00799           -25.80000  0
    3953           120.30491            35.02139           -25.80000  0
    3954           120.31161            35.03479           -25.90000  0
    3955           120.31830            35.04818           -26.20000  0
    3956           120.32500            35.06158           -26.30000  0
    3957           120.33170            35.07498           -26.40000  0
    3958           120.33840            35.08838           -26.60000  0
    3959           120.34510            35.10178           -26.80000  0
    3960           120.35180            35.11516           -27.00000  0
    3961           120.35828            35.12851           -27.10000  0
    3962           120.36505            35.14210           -27.30000  0
    3963           120.37191            35.15536           -28.00000  0
    3964           120.37861            35.16876           -29.10000  0
    3965           120.38528            35.18216           -29.80000  0
    3966           120.39199            35.19556           -29.90000  0
    3967           120.39872            35.20892           -30.00000  0
    3968           120.40539            35.22234           -30.00000  0
    3969           120.41206            35.23580           -30.00000  0
    3970           120.41869            35.24914           -30.00000  0
    3971           120.42534            35.26261           -30.00000  0
    3972           120.43234            35.27597           -29.90000  0
    3973           120.43785            35.29134           -29.60000  0
    3974           120.44751            35.30325           -29.50000  0
    3975           120.45059            35.31800           -29.50000  0
    3976           120.45855            35.33525           -29.80000  0
    3977           120.45606            35.35285           -30.00000  0
    3978           120.44209            35.36041           -29.90000  0
    3979           120.44119            35.37539           -29.50000  0
    3980           120.44030            35.39025           -28.80000  0
    3981           120.42705            35.39707           -28.20000  0
    3982           120.42633            35.41208           -28.40000  0
    3983           120.41301            35.41888           -29.00000  0
    3984           120.41224            35.43385           -29.80000  0
    3985           120.39891            35.44062           -29.90000  0
    3986           120.39800            35.45548           -29.90000  0
    3987           120.38457            35.46219           -29.90000  0
    3988           120.38372            35.47708           -30.00000  0
    3989           120.38280            35.49194           -30.00000  0
    3990           120.36923            35.49858           -30.70000  0
    3991           120.36829            35.51346           -31.20000  0
    3992           120.35520            35.52041           -30.00000  0
    3993           120.35476            35.53560           -30.00000  0
    3994           120.34146            35.54243           -29.20000  0
    3995           120.34097            35.55758           -29.90000  0
    3996           120.32780            35.56450           -29.90000  0
    3997           120.32680            35.57933           -29.70000  0
    3998           120.32694            35.59491           -29.40000  0
    3999           120.31708            35.60396           -28.10000  0
    4000           120.31387            35.61686           -27.50000  0
    4001           120.31297            35.63088           -27.30000  0
    4002           120.31175            35.64383           -27.50000  0
    4003           120.32216            35.65076           -27.60000  0
    4004           120.31943            35.66194           -27.60000  0
    4005           120.31717            35.67282           -27.50000  0
    4006           120.31459            35.68285           -27.50000  0
    4007           120.31262            35.69273           -28.00000  0
    4008           120.32113            35.69845           -28.40000  0
    4009           120.31978            35.70826           -29.20000  0
    4010           120.31658            35.71639           -29.50000  0
    4011           120.32273            35.72196           -29.20000  0
    4012           120.33050            35.72576           -29.00000  0
    4013           120.33823            35.73113           -29.10000  0
    4014           120.33698            35.74022           -29.10000  0
    4015           120.34451            35.74530           -29.40000  0
    4016           120.35074            35.75096           -29.50000  0
    4017           120.35125            35.75988           -29.50000  0
    4018           120.35857            35.76481           -29.20000  0
    4019           120.35734            35.77338           -29.10000  0
    4020           120.35641            35.78189           -29.20000  0
    4021           120.35630            35.79069           -29.40000  0
    4022           120.35630            35.79936           -29.40000  0
    4023           120.35616            35.80768           -28.50000  0
    4024           120.35607            35.81586           -27.80000  0
    4025           120.36216            35.82030           -28.50000  0
    4026           120.36196            35.82828           -27.70000  0
    4027           120.36064            35.83525           -26.70000  0
    4028           120.35992            35.84252           -26.20000  0
    4029           120.35835            35.84896           -25.80000  0
    4030           120.36370            35.85316           -25.90000  0
    4031           120.36213            35.85950           -25.70000  0
    4032           120.36158            35.86687           -24.40000  0
    4033           120.36640            35.87109           -24.10000  0
    4034           120.36608            35.87790           -21.50000  0
    4035           120.36572            35.88427           -20.00000  0
    4036           120.36540            35.89053           -19.90000  0
    4037           120.36505            35.89666           -19.90000  0
    4038           120.36491            35.90269           -19.90000  0
    4039           120.36457            35.90861           -19.90000  0
    4040           120.36372            35.91437           -19.70000  0
    4041           120.36217            35.92001           -19.40000  0
    4042           120.36481            35.92471           -18.90000  0
    4043           120.36297            35.93074           -19.80000  0
    4044           120.36028            35.93542           -19.90000  0
    4045           120.36233            35.94028           -20.00000  0
    4046           120.36394            35.94532           -19.90000  0
    4047           120.36060            35.94953           -19.90000  0
    4048           120.35704            35.95302           -20.00000  0
    4049           120.35799            35.95791           -19.70000  0
    4050           120.35437            35.96153           -19.90000  0
    4051           120.35082            35.96495           -20.00000  0
    4052           120.35186            35.96941           -20.00000  0
    4053           120.35327            35.97379           -20.00000  0
    4054           120.35037            35.97717           -20.00000  0
    4055           120.35170            35.98142           -20.00000  0
    4056           120.35262            35.98576           -20.00000  0
    4057           120.34964            35.98947           -20.00000  0
    4058           120.35085            35.99418           -20.00000  0
    4059           120.35260            35.99870           -20.00000  0
    4060           120.35239            36.00240           -21.20000  0
    4061           120.35188            36.00634           -24.60000  0
    4062           120.35071            36.01033           -26.90000  0
    4063           120.35261            36.01339           -30.70000  0
    4064           120.35455            36.01639           -33.60000  0
    4065           120.35402            36.02008           -30.70000  0
    4066           120.35439            36.02332           -29.90000  0
    4067           120.35369            36.02693           -28.60000  0
    4068           120.35615            36.02938           -24.50000  0
    4069           120.35601            36.03249           -19.10000  0
    4070           120.35554            36.03548           -18.70000  0
    4071           120.35749            36.03770           -18.00000  0
    4072           120.35718            36.04045           -16.50000  0
    4073           120.35667            36.04328           -11.40000  1
    4074           119.75558            34.50935             4.21700  1
    4075           119.75560            34.51230             1.29400  0
    4076           119.75746            34.51447            -0.01000  0
    4077           119.75693            34.51779            -0.33000  0
    4078           119.75705            34.52104            -0.49000  0
    4079           119.75994            34.52329            -0.57000  0
    4080           119.76256            34.52582            -0.68000  0
    4081           119.76524            34.52852            -0.84000  0
    4082           119.76796            34.53141            -0.84000  0
    4083           119.77072            34.53448            -0.17000  0
    4084           119.77287            34.53796            -0.01000  0
    4085           119.77535            34.54153            -0.17000  0
    4086           119.77869            34.54495            -0.32000  0
    4087           119.78179            34.54867            -0.62000  0
    4088           119.78697            34.54634            -0.65000  0
    4089           119.79086            34.54987            -1.07000  0
    4090           119.79444            34.55384            -1.38000  0
    4091           119.79821            34.55815            -1.98000  0
    4092           119.80536            34.55993            -2.26000  0
    4093           119.81098            34.56284            -2.57000  0
    4094           119.81779            34.56228            -2.77000  0
    4095           119.82543            34.55869            -2.78000  0
    4096           119.82681            34.55212            -2.00000  0
    4097           119.83311            34.54823            -2.27000  0
    4098           119.83971            34.54424            -1.98000  0
    4099           119.84678            34.54723            -2.44000  0
    4100           119.85369            34.54261            -2.28000  0
    4101           119.86083            34.53772            -2.03000  0
    4102           119.86623            34.53200            -1.90000  0
    4103           119.87124            34.52590            -1.88000  0
    4104           119.87743            34.51977            -1.04000  0
    4105           119.88209            34.51312            -0.75000  0
    4106           119.88485            34.50608            -0.49000  0
    4107           119.88752            34.49890            -0.05000  0
    4108           119.89258            34.49153             0.01800  0
    4109           119.89871            34.48381             0.29000  0
    4110           119.90352            34.47574             1.16900  0
    4111           119.89936            34.46856             2.22100  0
    4112           119.90283            34.46027             2.88200  0
    4113           119.89815            34.45350             2.81900  1
    4114           120.01688            34.51294            -7.99000  0
    4115           120.02278            34.52318            -7.84000  0
    4116           120.02573            34.53470            -5.00000  0
    4117           120.02961            34.54575            -6.92000  0
    4118           120.04095            34.54169            -7.00000  0
    4119           120.04914            34.54985            -8.06000  0
    4120           119.94129            34.45284             1.82300  0
    4121           119.94761            34.46077             1.24800  0
    4122           119.95264            34.46926            -0.17000  0
    4123           119.95758            34.47800            -1.75000  0
    4124           119.96089            34.48712            -2.37000  0
    4125           119.96554            34.49632            -3.71000  0
    4126           119.97351            34.50542            -4.97000  0
    4127           119.98486            34.50472            -5.00000  0
    4128           119.99301            34.51430            -6.40000  0
    4129           120.00484            34.51373            -7.48000  0
    4130           119.93578            34.44512             2.11100  1
    4131           120.04865            34.56116           -10.60000  0
    4132           120.06002            34.56825           -11.90000  0
    4133           120.06118            34.58032           -12.40000  0
    4134           120.06264            34.59242           -12.70000  0
    4135           120.06310            34.60516           -12.70000  0
    4136           120.06123            34.61917           -12.50000  0
    4137           120.05826            34.63394           -12.00000  0
    4138           120.05666            34.64843           -10.90000  0
    4139           120.05877            34.66146            -8.17000  0
    4140           120.05930            34.67541            -7.00000  0
    4141           120.07108            34.68444            -7.37000  0
    4142           120.08191            34.69388            -7.65000  0
    4143           120.08065            34.70859            -7.59000  0
    4144           120.09291            34.71740            -7.98000  0
    4145           120.10183            34.72768            -9.41000  0
    4146           120.11143            34.73764            -9.67000  0
    4147           120.11121            34.75190           -10.00000  0
    4148           120.12600            34.75960           -11.50000  0
    4149           120.13844            34.76832           -19.30000  0
    4150           120.13695            34.78312           -19.90000  0
    4151           120.14856            34.79218           -19.90000  0
    4152           120.15951            34.80152           -20.00000  0
    4153           120.16927            34.81138           -20.00000  0
    4154           120.16625            34.82685           -20.00000  0
    4155           120.17835            34.83570           -20.00000  0
    4156           120.18024            34.84905           -20.30000  0
    4157           120.19577            34.85639           -21.10000  0
    4158           120.20709            34.86556           -21.80000  0
    4159           120.20276            34.88158           -21.90000  0
    4160           120.21059            34.89225           -22.40000  0
    4161           120.22069            34.90195           -23.10000  0
    4162           120.23285            34.91171           -23.40000  0
    4163           120.23570            34.92613           -23.60000  0
    4164           120.24782            34.93618           -24.10000  0
    4165           120.25515            34.95106           -24.70000  0
    4166           120.26205            34.96463           -25.00000  0
    4167           120.26877            34.97805           -25.20000  0
    4168           120.27546            34.99144           -25.40000  0
    4169           120.28215            35.00483           -25.60000  0
    4170           120.28884            35.01821           -25.60000  0
    4171           120.29552            35.03159           -25.70000  0
    4172           120.30221            35.04497           -25.90000  0
    4173           120.30890            35.05835           -26.10000  0
    4174           120.31559            35.07173           -26.40000  0
    4175           120.32228            35.08511           -26.40000  0
    4176           120.32897            35.09849           -26.60000  0
    4177           120.33566            35.11187           -26.80000  0
    4178           120.34228            35.12525           -27.00000  0
    4179           120.34899            35.13865           -27.00000  0
    4180           120.35569            35.15207           -27.40000  0
    4181           120.36244            35.16536           -28.40000  0
    4182           120.36911            35.17877           -29.50000  0
    4183           120.37577            35.19224           -29.90000  0
    4184           120.38239            35.20558           -29.90000  0
    4185           120.38924            35.21868           -29.90000  0
    4186           120.39607            35.23242           -29.90000  0
    4187           120.40201            35.24616           -29.90000  0
    4188           120.40871            35.25935           -29.90000  0
    4189           120.41543            35.27320           -29.80000  0
    4190           120.42293            35.28526           -29.70000  0
    4191           120.42214            35.29918           -29.50000  0
    4192           120.43475            35.30833           -29.50000  0
    4193           120.43261            35.32267           -29.50000  0
    4194           120.44377            35.33120           -29.50000  0
    4195           120.44336            35.34516           -29.70000  0
    4196           120.42953            35.35234           -29.40000  0
    4197           120.42866            35.36725           -28.60000  0
    4198           120.42780            35.38212           -28.20000  0
    4199           120.41453            35.38892           -28.00000  0
    4200           120.41379            35.40390           -28.10000  0
    4201           120.40044            35.41071           -28.80000  0
    4202           120.39968            35.42567           -29.70000  0
    4203           120.38638            35.43247           -29.80000  0
    4204           120.38547            35.44732           -29.90000  0
    4205           120.37203            35.45404           -29.90000  0
    4206           120.37118            35.46893           -29.90000  0
    4207           120.37026            35.48378           -33.40000  0
    4208           120.35666            35.49042           -32.20000  0
    4209           120.35572            35.50528           -29.90000  0
    4210           120.34263            35.51225           -29.90000  0
    4211           120.34221            35.52744           -29.90000  0
    4212           120.32887            35.53427           -27.90000  0
    4213           120.32839            35.54942           -29.40000  0
    4214           120.31522            35.55636           -29.30000  0
    4215           120.31423            35.57118           -28.70000  0
    4216           120.31436            35.58673           -28.10000  0
    4217           120.30448            35.59580           -27.40000  0
    4218           120.30204            35.60916           -27.20000  0
    4219           120.30185            35.62361           -27.10000  0
    4220           120.30127            35.63695           -27.10000  0
    4221           120.29961            35.64886           -27.50000  0
    4222           120.30952            35.65539           -27.80000  0
    4223           120.30778            35.66659           -27.70000  0
    4224           120.30567            35.67690           -27.60000  0
    4225           120.30414            35.68705           -27.80000  0
    4226           120.30344            35.69724           -28.20000  0
    4227           120.31156            35.70271           -28.70000  0
    4228           120.30891            35.71113           -28.90000  0
    4229           120.30569            35.71875           -28.70000  0
    4230           120.31321            35.72475           -28.80000  0
    4231           120.32185            35.72999           -28.80000  0
    4232           120.32945            35.73507           -29.00000  0
    4233           120.32944            35.74468           -29.00000  0
    4234           120.33667            35.74967           -29.50000  0
    4235           120.34385            35.75478           -29.70000  0
    4236           120.34321            35.76358           -29.50000  0
    4237           120.35026            35.76850           -29.30000  0
    4238           120.34958            35.77709           -29.10000  0
    4239           120.34969            35.78601           -29.10000  0
    4240           120.34991            35.79479           -29.10000  0
    4241           120.34990            35.80326           -28.70000  0
    4242           120.34997            35.81137           -27.80000  0
    4243           120.35013            35.81963           -27.40000  0
    4244           120.35607            35.82391           -27.50000  0
    4245           120.35491            35.83095           -27.00000  0
    4246           120.35439            35.83831           -26.40000  0
    4247           120.35297            35.84480           -25.70000  0
    4248           120.35166            35.85123           -25.40000  0
    4249           120.35689            35.85533           -25.60000  0
    4250           120.35671            35.86263           -25.00000  0
    4251           120.35631            35.87010           -22.90000  0
    4252           120.36075            35.87433           -21.90000  0
    4253           120.36039            35.88085           -20.00000  0
    4254           120.36021            35.88716           -20.00000  0
    4255           120.36025            35.89300           -19.90000  0
    4256           120.36052            35.89899           -19.90000  0
    4257           120.36055            35.90473           -19.90000  0
    4258           120.35969            35.91027           -19.90000  0
    4259           120.35849            35.91585           -19.90000  0
    4260           120.35715            35.92149           -19.90000  0
    4261           120.36019            35.92597           -19.80000  0
    4262           120.35778            35.93071           -19.90000  0
    4263           120.35512            35.93502           -20.00000  0
    4264           120.35733            35.93972           -20.00000  0
    4265           120.35915            35.94457           -19.90000  0
    4266           120.35579            35.94816           -19.90000  0
    4267           120.35254            35.95200           -20.00000  0
    4268           120.35357            35.95677           -20.00000  0
    4269           120.35007            35.96033           -19.90000  0
    4270           120.34657            35.96340           -19.90000  0
    4271           120.34721            35.96830           -20.00000  0
    4272           120.34886            35.97290           -20.00000  0
    4273           120.34625            35.97678           -20.00000  0
    4274           120.34769            35.98089           -20.00000  0
    4275           120.34885            35.98504           -20.00000  0
    4276           120.34616            35.98771           -20.00000  0
    4277           120.34632            35.99158           -20.00000  0
    4278           120.34658            35.99556           -20.00000  0
    4279           120.34937            35.99883           -20.00000  0
    4280           120.34882            36.00330           -20.70000  0
    4281           120.34801            36.00741           -27.00000  0
    4282           120.34684            36.01142           -27.70000  0
    4283           120.34877            36.01450           -30.00000  0
    4284           120.35074            36.01753           -31.40000  0
    4285           120.35005            36.02143           -30.30000  0
    4286           120.35118            36.02474           -29.70000  0
    4287           120.35012            36.02807           -28.10000  0
    4288           120.35266            36.03041           -23.80000  0
    4289           120.35267            36.03350           -19.50000  0
    4290           120.35250            36.03669           -19.30000  0
    4291           120.35447            36.03878           -18.70000  0
    4292           120.35438            36.04155           -13.20000  0
    4293           120.35415            36.04435            -8.21000  1
    4294           119.75283            34.51053             5.11500  1
    4295           119.75283            34.51306             1.09700  0
    4296           119.75406            34.51569            -0.02000  0
    4297           119.75374            34.51914            -0.29000  0
    4298           119.75367            34.52245            -0.46000  0
    4299           119.75639            34.52476            -0.51000  0
    4300           119.75881            34.52735            -0.60000  0
    4301           119.76130            34.53010            -0.63000  0
    4302           119.76384            34.53296            -0.90000  0
    4303           119.76647            34.53612            -0.11000  0
    4304           119.76829            34.53978            -0.02000  0
    4305           119.77055            34.54329            -0.31000  0
    4306           119.77377            34.54690            -0.49000  0
    4307           119.77650            34.55073            -0.79000  0
    4308           119.78003            34.55451            -1.45000  0
    4309           119.78547            34.55237            -1.06000  0
    4310           119.78881            34.55641            -1.78000  0
    4311           119.79170            34.56084            -2.02000  0
    4312           119.79448            34.56553            -2.51000  0
    4313           119.80028            34.56357            -2.41000  0
    4314           119.80555            34.56661            -2.76000  0
    4315           119.81252            34.56865            -2.96000  0
    4316           119.81977            34.56993            -3.12000  0
    4317           119.82496            34.56545            -3.08000  0
    4318           119.83245            34.56257            -2.67000  0
    4319           119.83330            34.55558            -2.36000  0
    4320           119.83994            34.55149            -2.38000  0
    4321           119.84714            34.55473            -2.61000  0
    4322           119.85422            34.55014            -2.71000  0
    4323           119.86137            34.54518            -2.68000  0
    4324           119.86876            34.53991            -2.53000  0
    4325           119.87433            34.53386            -2.63000  0
    4326           119.87947            34.52741            -1.41000  0
    4327           119.88584            34.52091            -1.25000  0
    4328           119.89064            34.51392            -0.86000  0
    4329           119.89348            34.50656            -0.64000  0
    4330           119.89616            34.49906            -0.18000  0
    4331           119.90134            34.49132             0.00000  0
    4332           119.90765            34.48323             0.16100  0
    4333           119.91261            34.47479             0.90200  0
    4334           119.90824            34.46729             2.13000  0
    4335           119.91182            34.45858             2.86600  0
    4336           119.90685            34.45144             2.84700  1
    4337           120.01069            34.52388            -7.35000  0
    4338           120.01441            34.53513            -4.94000  0
    4339           120.01770            34.54952            -4.99000  0
    4340           120.02580            34.55949            -7.03000  0
    4341           120.03723            34.55436            -8.00000  0
    4342           119.93106            34.45512             2.18600  0
    4343           119.93722            34.46292             1.33100  0
    4344           119.94211            34.47115             0.00300  0
    4345           119.94692            34.47960            -1.18000  0
    4346           119.95014            34.48841            -2.06000  0
    4347           119.95468            34.49731            -3.00000  0
    4348           119.96245            34.50616            -4.50000  0
    4349           119.97020            34.51530            -5.00000  0
    4350           119.98147            34.51481            -5.72000  0
    4351           119.98699            34.52453            -7.04000  0
    4352           119.99869            34.52421            -7.96000  0
    4353           119.92567            34.44733             2.65600  1
    4354           120.03706            34.56653           -10.60000  0
    4355           120.04822            34.57370           -11.80000  0
    4356           120.04921            34.58577           -12.20000  0
    4357           120.05044            34.59789           -12.50000  0
    4358           120.05067            34.61069           -12.70000  0
    4359           120.04853            34.62478           -12.30000  0
    4360           120.04525            34.63965           -12.00000  0
    4361           120.04331            34.65428           -10.60000  0
    4362           120.04502            34.66747            -8.37000  0
    4363           120.04556            34.68141            -7.00000  0
    4364           120.05734            34.69044            -7.40000  0
    4365           120.06817            34.69988            -7.64000  0
    4366           120.06691            34.71460            -7.49000  0
    4367           120.07917            34.72341            -7.40000  0
    4368           120.08810            34.73368            -8.40000  0
    4369           120.09770            34.74365            -9.34000  0
    4370           120.09747            34.75792           -10.00000  0
    4371           120.11227            34.76561           -11.70000  0
    4372           120.12474            34.77432           -19.00000  0
    4373           120.12324            34.78913           -19.90000  0
    4374           120.13485            34.79818           -19.90000  0
    4375           120.14581            34.80753           -19.90000  0
    4376           120.15558            34.81739           -20.00000  0
    4377           120.15253            34.83288           -20.00000  0
    4378           120.16461            34.84174           -20.00000  0
    4379           120.16652            34.85508           -20.30000  0
    4380           120.18209            34.86240           -21.00000  0
    4381           120.19343            34.87156           -21.60000  0
    4382           120.18909            34.88759           -21.80000  0
    4383           120.19690            34.89830           -22.10000  0
    4384           120.20707            34.90797           -22.70000  0
    4385           120.22072            34.91669           -23.30000  0
    4386           120.22167            34.93062           -23.40000  0
    4387           120.23222            34.94164           -23.90000  0
    4388           120.24062            34.95302           -24.30000  0
    4389           120.24803            34.96571           -24.70000  0
    4390           120.25481            34.97909           -25.00000  0
    4391           120.26148            34.99245           -25.20000  0
    4392           120.26815            35.00580           -25.40000  0
    4393           120.27482            35.01915           -25.50000  0
    4394           120.28149            35.03250           -25.50000  0
    4395           120.28816            35.04585           -25.70000  0
    4396           120.29483            35.05919           -26.00000  0
    4397           120.30150            35.07254           -26.20000  0
    4398           120.30817            35.08588           -26.40000  0
    4399           120.31484            35.09924           -26.50000  0
    4400           120.32151            35.11258           -26.70000  0
    4401           120.32818            35.12594           -26.90000  0
    4402           120.33485            35.13928           -27.10000  0
    4403           120.34149            35.15271           -27.30000  0
    4404           120.34814            35.16604           -28.00000  0
    4405           120.35490            35.17906           -29.10000  0
    4406           120.36175            35.19271           -29.70000  0
    4407           120.36768            35.20671           -29.90000  0
    4408           120.37398            35.21970           -29.60000  0
    4409           120.38234            35.23073           -29.50000  0
    4410           120.38633            35.24469           -29.20000  0
    4411           120.39238            35.25975           -29.00000  0
    4412           120.40046            35.27293           -29.30000  0
    4413           120.40796            35.28917           -29.40000  0
    4414           120.40698            35.30595           -29.20000  0
    4415           120.41958            35.31452           -29.40000  0
    4416           120.41787            35.32926           -29.40000  0
    4417           120.43023            35.33752           -29.50000  0
    4418           120.41691            35.34422           -29.20000  0
    4419           120.41614            35.35912           -28.50000  0
    4420           120.41529            35.37399           -28.00000  0
    4421           120.40200            35.38079           -27.90000  0
    4422           120.40123            35.39575           -28.00000  0
    4423           120.38786            35.40255           -28.30000  0
    4424           120.38712            35.41752           -29.30000  0
    4425           120.37383            35.42434           -28.80000  0
    4426           120.37292            35.43919           -29.80000  0
    4427           120.35947            35.44591           -30.00000  0
    4428           120.35863            35.46080           -30.00000  0
    4429           120.35771            35.47564           -30.50000  0
    4430           120.34409            35.48227           -29.90000  0
    4431           120.34314            35.49713           -29.90000  0
    4432           120.33005            35.50411           -30.00000  0
    4433           120.32963            35.51930           -29.80000  0
    4434           120.31628            35.52613           -29.20000  0
    4435           120.31580            35.54128           -28.10000  0
    4436           120.30263            35.54822           -27.20000  0
    4437           120.30164            35.56304           -27.70000  0
    4438           120.30177            35.57859           -27.40000  0
    4439           120.29188            35.58766           -27.00000  0
    4440           120.29019            35.60148           -27.10000  0
    4441           120.29071            35.61637           -27.10000  0
    4442           120.29077            35.63010           -27.00000  0
    4443           120.28969            35.64237           -27.10000  0
    4444           120.28901            35.65421           -27.40000  0
    4445           120.29840            35.66038           -27.90000  0
    4446           120.29676            35.67099           -27.60000  0
    4447           120.29566            35.68139           -27.60000  0
    4448           120.29536            35.69181           -27.80000  0
    4449           120.29348            35.70069           -28.00000  0
    4450           120.30118            35.70591           -28.50000  0
    4451           120.29819            35.71366           -28.30000  0
    4452           120.29545            35.72117           -28.30000  0
    4453           120.30246            35.72595           -28.40000  0
    4454           120.30825            35.73125           -28.40000  0
    4455           120.31518            35.73476           -28.30000  0
    4456           120.32226            35.73975           -28.60000  0
    4457           120.32231            35.74897           -28.60000  0
    4458           120.32925            35.75381           -29.00000  0
    4459           120.33618            35.75869           -29.50000  0
    4460           120.33602            35.76756           -29.10000  0
    4461           120.34279            35.77231           -29.00000  0
    4462           120.34312            35.78135           -28.80000  0
    4463           120.34355            35.79024           -28.80000  0
    4464           120.34378            35.79884           -28.60000  0
    4465           120.34315            35.80698           -28.00000  0
    4466           120.34445            35.81537           -27.40000  0
    4467           120.34265            35.82233           -26.90000  0
    4468           120.34915            35.82661           -26.90000  0
    4469           120.34888            35.83414           -26.40000  0
    4470           120.34762            35.84069           -25.80000  0
    4471           120.34645            35.84717           -25.40000  0
    4472           120.34658            35.85454           -24.60000  0
    4473           120.35164            35.85854           -24.70000  0
    4474           120.35165            35.86578           -23.30000  0
    4475           120.35083            35.87248           -21.50000  0
    4476           120.35477            35.87761           -20.40000  0
    4477           120.35546            35.88381           -20.10000  0
    4478           120.35466            35.88913           -20.00000  0
    4479           120.35667            35.89518           -19.90000  0
    4480           120.35654            35.90090           -19.90000  0
    4481           120.35573            35.90626           -19.90000  0
    4482           120.35469            35.91173           -19.90000  0
    4483           120.35365            35.91728           -20.00000  0
    4484           120.35178            35.92195           -20.00000  0
    4485           120.35491            35.92620           -20.00000  0
    4486           120.35250            35.93054           -20.00000  0
    4487           120.34975            35.93426           -20.20000  0
    4488           120.35217            35.93874           -20.00000  0
    4489           120.35418            35.94338           -20.00000  0
    4490           120.35117            35.94729           -20.00000  0
    4491           120.34812            35.95105           -20.00000  0
    4492           120.34928            35.95571           -19.90000  0
    4493           120.34579            35.95887           -20.00000  0
    4494           120.34228            35.96074           -20.00000  0
    4495           120.34298            35.96514           -19.90000  0
    4496           120.34311            35.96911           -20.00000  0
    4497           120.34473            35.97272           -20.00000  0
    4498           120.34205            35.97605           -20.00000  0
    4499           120.34361            35.98005           -20.00000  0
    4500           120.34487            35.98406           -20.00000  0
    4501           120.34262            35.98846           -19.90000  0
    4502           120.34291            35.99293           -19.90000  0
    4503           120.34342            35.99668           -20.00000  0
    4504           120.34610            35.99990           -20.00000  0
    4505           120.34538            36.00410           -20.40000  0
    4506           120.34426            36.00829           -26.90000  0
    4507           120.34312            36.01234           -31.00000  0
    4508           120.34499            36.01539           -33.20000  0
    4509           120.34701            36.01848           -31.70000  0
    4510           120.34597            36.02202           -30.70000  0
    4511           120.34786            36.02507           -29.70000  0
    4512           120.34671            36.02851           -27.90000  0
    4513           120.34909            36.03166           -22.00000  0
    4514           120.34962            36.03499           -18.90000  0
    4515           120.34980            36.03789           -17.30000  0
    4516           120.35138            36.04014           -13.80000  0
    4517           120.35205            36.04273           -10.20000  0
    4518           120.35164            36.04513            -8.24000  1
    4519           119.75007            34.51170             3.49000  1
    4520           119.75041            34.51450             1.13800  0
    4521           119.75081            34.51729            -0.04000  0
    4522           119.75053            34.52052            -0.37000  0
    4523           119.75030            34.52388            -0.49000  0
    4524           119.75286            34.52623            -0.50000  0
    4525           119.75510            34.52887            -0.54000  0
    4526           119.75740            34.53167            -0.69000  0
    4527           119.75966            34.53459            -0.79000  0
    4528           119.76241            34.53708            -0.74000  0
    4529           119.76362            34.54067            -0.04000  0
    4530           119.76519            34.54489            -0.07000  0
    4531           119.76909            34.54788            -0.09000  0
    4532           119.77076            34.55242            -0.73000  0
    4533           119.77456            34.55641            -1.48000  0
    4534           119.77750            34.56058            -1.89000  0
    4535           119.78314            34.55870            -2.01000  0
    4536           119.78573            34.56327            -2.31000  0
    4537           119.78839            34.56804            -2.80000  0
    4538           119.79292            34.57233            -3.04000  0
    4539           119.79926            34.56973            -2.79000  0
    4540           119.80599            34.57256            -3.02000  0
    4541           119.81367            34.57440            -3.31000  0
    4542           119.82192            34.57680            -3.52000  0
    4543           119.82787            34.57303            -3.55000  0
    4544           119.83129            34.56911            -3.48000  0
    4545           119.83653            34.56914            -3.24000  0
    4546           119.84049            34.56554            -3.03000  0
    4547           119.84021            34.55895            -2.81000  0
    4548           119.84769            34.56237            -3.07000  0
    4549           119.85472            34.55788            -2.88000  0
    4550           119.86203            34.55293            -2.73000  0
    4551           119.86941            34.54761            -2.99000  0
    4552           119.87705            34.54196            -2.90000  0
    4553           119.88277            34.53556            -2.60000  0
    4554           119.88804            34.52877            -1.99000  0
    4555           119.89458            34.52191            -2.23000  0
    4556           119.89952            34.51458            -1.18000  0
    4557           119.90242            34.50692            -0.87000  0
    4558           119.90511            34.49911            -0.07000  0
    4559           119.91043            34.49103            -0.01000  0
    4560           119.91694            34.48258             0.03500  0
    4561           119.92208            34.47379             0.97700  0
    4562           119.91751            34.46597             2.00800  0
    4563           119.92122            34.45689             2.74900  0
    4564           119.91599            34.44930             2.83500  1
    4565           120.00258            34.53415            -7.98000  0
    4566           120.00695            34.54505            -5.00000  0
    4567           120.00664            34.55729            -4.06000  0
    4568           120.01490            34.56478            -6.27000  0
    4569           120.02566            34.57190           -10.40000  0
    4570           119.92717            34.46459             1.81200  0
    4571           119.93192            34.47264            -0.05000  0
    4572           119.93658            34.48088            -0.11000  0
    4573           119.93972            34.48944            -1.91000  0
    4574           119.94413            34.49812            -2.13000  0
    4575           119.95168            34.50679            -3.45000  0
    4576           119.95922            34.51574            -4.74000  0
    4577           119.96447            34.52505            -5.01000  0
    4578           119.97560            34.52482            -6.03000  0
    4579           119.97891            34.53471            -7.85000  0
    4580           119.99050            34.53422            -8.06000  0
    4581           120.03653            34.57910           -11.90000  0
    4582           120.03731            34.59118           -12.00000  0
    4583           120.03832            34.60334           -12.30000  0
    4584           120.03829            34.61619           -12.30000  0
    4585           120.03587            34.63037           -12.00000  0
    4586           120.03227            34.64535           -11.30000  0
    4587           120.02997            34.66011           -10.70000  0
    4588           120.03127            34.67348            -8.72000  0
    4589           120.03181            34.68742            -7.39000  0
    4590           120.04360            34.69645            -7.45000  0
    4591           120.05444            34.70588            -7.76000  0
    4592           120.05317            34.72060            -7.40000  0
    4593           120.06543            34.72942            -7.39000  0
    4594           120.07438            34.73968            -7.37000  0
    4595           120.08396            34.74966            -9.46000  0
    4596           120.08372            34.76393            -9.99000  0
    4597           120.09855            34.77162           -12.60000  0
    4598           120.11103            34.78032           -19.80000  0
    4599           120.10954            34.79513           -20.00000  0
    4600           120.12114            34.80419           -20.00000  0
    4601           120.13211            34.81353           -19.90000  0
    4602           120.14189            34.82340           -19.90000  0
    4603           120.13881            34.83890           -20.00000  0
    4604           120.15088            34.84777           -20.00000  0
    4605           120.15281            34.86110           -20.20000  0
    4606           120.16841            34.86842           -20.90000  0
    4607           120.17977            34.87756           -21.90000  0
    4608           120.17541            34.89361           -21.60000  0
    4609           120.18321            34.90431           -21.70000  0
    4610           120.19333            34.91400           -22.30000  0
    4611           120.20709            34.92213           -23.00000  0
    4612           120.20780            34.93602           -23.20000  0
    4613           120.21779            34.94661           -23.70000  0
    4614           120.22537            34.95886           -24.10000  0
    4615           120.23399            34.96963           -24.40000  0
    4616           120.24175            34.98178           -24.70000  0
    4617           120.24838            34.99518           -24.90000  0
    4618           120.25505            35.00852           -25.10000  0
    4619           120.26172            35.02185           -25.40000  0
    4620           120.26838            35.03519           -25.40000  0
    4621           120.27505            35.04853           -25.50000  0
    4622           120.28171            35.06187           -25.80000  0
    4623           120.28837            35.07520           -26.00000  0
    4624           120.29503            35.08855           -26.20000  0
    4625           120.30170            35.10188           -26.30000  0
    4626           120.30834            35.11530           -26.50000  0
    4627           120.31498            35.12858           -26.80000  0
    4628           120.32165            35.14199           -27.10000  0
    4629           120.32830            35.15533           -27.40000  0
    4630           120.33447            35.16918           -27.90000  0
    4631           120.34083            35.18219           -28.60000  0
    4632           120.34914            35.19322           -29.30000  0
    4633           120.35335            35.20728           -29.40000  0
    4634           120.35804            35.22350           -28.90000  0
    4635           120.36983            35.23694           -28.60000  0
    4636           120.37578            35.25581           -28.30000  0
    4637           120.38309            35.27344           -28.50000  0
    4638           120.39364            35.28465           -28.90000  0
    4639           120.39400            35.29848           -28.80000  0
    4640           120.39279            35.31308           -28.70000  0
    4641           120.40530            35.32111           -29.10000  0
    4642           120.40439            35.33607           -29.00000  0
    4643           120.40359            35.35099           -28.50000  0
    4644           120.40278            35.36587           -28.00000  0
    4645           120.38947            35.37267           -27.70000  0
    4646           120.38866            35.38760           -27.70000  0
    4647           120.37527            35.39439           -27.50000  0
    4648           120.37455            35.40937           -28.50000  0
    4649           120.36128            35.41621           -28.80000  0
    4650           120.36037            35.43106           -29.00000  0
    4651           120.34691            35.43778           -29.90000  0
    4652           120.34608            35.45267           -30.00000  0
    4653           120.34515            35.46751           -30.00000  0
    4654           120.33151            35.47414           -30.00000  0
    4655           120.33054            35.48898           -30.00000  0
    4656           120.31746            35.49597           -29.80000  0
    4657           120.31706            35.51117           -29.40000  0
    4658           120.30369            35.51799           -27.40000  0
    4659           120.30321            35.53314           -27.30000  0
    4660           120.29004            35.54009           -27.00000  0
    4661           120.28904            35.55490           -27.10000  0
    4662           120.28917            35.57045           -27.30000  0
    4663           120.27928            35.57952           -27.00000  0
    4664           120.27830            35.59381           -27.00000  0
    4665           120.27956            35.60916           -27.10000  0
    4666           120.28026            35.62328           -26.90000  0
    4667           120.27977            35.63591           -27.00000  0
    4668           120.27963            35.64807           -27.10000  0
    4669           120.27896            35.65925           -27.10000  0
    4670           120.28786            35.66510           -27.40000  0
    4671           120.28720            35.67576           -27.30000  0
    4672           120.28731            35.68641           -27.40000  0
    4673           120.28579            35.69550           -27.50000  0
    4674           120.28346            35.70362           -27.70000  0
    4675           120.29081            35.70862           -28.10000  0
    4676           120.28840            35.71635           -28.10000  0
    4677           120.28811            35.72527           -28.10000  0
    4678           120.29481            35.72993           -28.10000  0
    4679           120.30159            35.73468           -28.30000  0
    4680           120.30854            35.73949           -28.20000  0
    4681           120.31540            35.74415           -28.30000  0
    4682           120.31593            35.75343           -28.30000  0
    4683           120.32259            35.75812           -28.60000  0
    4684           120.32929            35.76283           -28.90000  0
    4685           120.33006            35.77210           -28.40000  0
    4686           120.33657            35.77671           -28.50000  0
    4687           120.33721            35.78569           -28.30000  0
    4688           120.33765            35.79431           -28.40000  0
    4689           120.33692            35.80185           -27.70000  0
    4690           120.33413            35.80765           -27.20000  0
    4691           120.33869            35.81207           -27.20000  0
    4692           120.33680            35.81754           -26.80000  0
    4693           120.33374            35.82270           -26.30000  0
    4694           120.33807            35.82694           -26.30000  0
    4695           120.34349            35.83000           -26.40000  0
    4696           120.34228            35.83662           -26.00000  0
    4697           120.34126            35.84315           -25.60000  0
    4698           120.34153            35.85058           -24.90000  0
    4699           120.34183            35.85789           -23.50000  0
    4700           120.34674            35.86181           -23.20000  0
    4701           120.34618            35.86848           -22.00000  0
    4702           120.34456            35.87458           -21.50000  0
    4703           120.34888            35.87803           -20.70000  0
    4704           120.34973            35.88373           -20.20000  0
    4705           120.34823            35.88897           -20.20000  0
    4706           120.35236            35.89256           -20.00000  0
    4707           120.35226            35.89740           -19.90000  0
    4708           120.35144            35.90259           -19.80000  0
    4709           120.35063            35.90794           -19.90000  0
    4710           120.34986            35.91337           -19.90000  0
    4711           120.34818            35.91796           -20.00000  0
    4712           120.34690            35.92235           -20.20000  0
    4713           120.34950            35.92634           -20.20000  0
    4714           120.34690            35.92999           -20.70000  0
    4715           120.34464            35.93405           -22.40000  0
    4716           120.34721            35.93827           -20.60000  0
    4717           120.34938            35.94271           -20.00000  0
    4718           120.34656            35.94658           -20.00000  0
    4719           120.34380            35.95075           -19.90000  0
    4720           120.34542            35.95461           -19.90000  0
    4721           120.34158            35.95583           -19.80000  0
    4722           120.33818            35.95857           -19.60000  0
    4723           120.33882            35.96289           -19.80000  0
    4724           120.33936            35.96718           -19.90000  0
    4725           120.34008            35.97186           -20.00000  0
    4726           120.33833            35.97637           -20.00000  0
    4727           120.33993            35.98020           -19.90000  0
    4728           120.34131            35.98416           -19.90000  0
    4729           120.33886            35.98778           -19.90000  0
    4730           120.33952            35.99173           -19.70000  0
    4731           120.33995            35.99611           -19.90000  0
    4732           120.34270            36.00023           -20.00000  0
    4733           120.34212            36.00411           -20.80000  0
    4734           120.34092            36.00717           -27.40000  0
    4735           120.34053            36.01007           -29.80000  0
    4736           120.33929            36.01320           -35.20000  0
    4737           120.34123            36.01598           -37.70000  0
    4738           120.34326            36.01902           -33.80000  0
    4739           120.34224            36.02229           -31.40000  0
    4740           120.34433            36.02536           -29.80000  0
    4741           120.34319            36.02835           -29.00000  0
    4742           120.34542            36.03145           -24.00000  0
    4743           120.34650            36.03442           -19.40000  0
    4744           120.34711            36.03743           -19.30000  0
    4745           120.34823            36.04040           -12.80000  0
    4746           120.34933            36.04300           -10.10000  0
    4747           120.34914            36.04540            -8.07000  1
    4748           119.74731            34.51288             3.40600  1
    4749           119.74752            34.51570             0.26600  0
    4750           119.74772            34.51859            -0.11000  0
    4751           119.74733            34.52187            -0.37000  0
    4752           119.74695            34.52527            -0.50000  0
    4753           119.74934            34.52768            -0.54000  0
    4754           119.75141            34.53039            -0.60000  0
    4755           119.75353            34.53324            -0.66000  0
    4756           119.75564            34.53627            -0.79000  0
    4757           119.75872            34.53912            -0.79000  0
    4758           119.75954            34.54309            -0.71000  0
    4759           119.76031            34.54715            -0.30000  0
    4760           119.76496            34.55002            -0.39000  0
    4761           119.76529            34.55467            -0.89000  0
    4762           119.76920            34.55822            -1.43000  0
    4763           119.77175            34.56246            -1.86000  0
    4764           119.77453            34.56635            -2.20000  0
    4765           119.77987            34.56539            -2.12000  0
    4766           119.78217            34.57023            -2.09000  0
    4767           119.78654            34.57467            -2.86000  0
    4768           119.79292            34.57849            -3.23000  0
    4769           119.79945            34.57570            -3.25000  0
    4770           119.80699            34.57803            -3.29000  0
    4771           119.81515            34.58056            -3.73000  0
    4772           119.82205            34.58477            -4.25000  0
    4773           119.82905            34.58089            -4.11000  0
    4774           119.83578            34.57661            -4.12000  0
    4775           119.84254            34.57328            -3.73000  0
    4776           119.84827            34.56964            -3.70000  0
    4777           119.85569            34.56587            -3.40000  0
    4778           119.86265            34.56093            -3.18000  0
    4779           119.87020            34.55561            -3.03000  0
    4780           119.87781            34.54985            -2.97000  0
    4781           119.88569            34.54387            -2.92000  0
    4782           119.89154            34.53712            -2.00000  0
    4783           119.89693            34.53000            -2.00000  0
    4784           119.90364            34.52277            -2.40000  0
    4785           119.90870            34.51513            -1.93000  0
    4786           119.91165            34.50719            -1.86000  0
    4787           119.91438            34.49908            -0.49000  0
    4788           119.91985            34.49067            -0.02000  0
    4789           119.92659            34.48184            -0.01000  0
    4790           119.99608            34.54252            -6.59000  0
    4791           119.99684            34.55128            -5.03000  0
    4792           119.99550            34.56262            -4.02000  0
    4793           120.00381            34.57031            -6.95000  0
    4794           120.01434            34.57722           -10.50000  0
    4795           120.02492            34.58446           -11.30000  0
    4796           119.92962            34.49017            -0.37000  0
    4797           119.93389            34.49866            -1.97000  0
    4798           119.94120            34.50722            -2.99000  0
    4799           119.94851            34.51602            -3.99000  0
    4800           119.95359            34.52511            -4.88000  0
    4801           119.95682            34.53444            -6.09000  0
    4802           119.96790            34.53478            -7.16000  0
    4803           119.97403            34.54610            -8.00000  0
    4804           119.98545            34.54422            -7.97000  0
    4805           120.02550            34.59656           -12.00000  0
    4806           120.02627            34.60876           -12.00000  0
    4807           120.02597            34.62167           -12.00000  0
    4808           120.02325            34.63594           -12.00000  0
    4809           120.01933            34.65103           -11.00000  0
    4810           120.01664            34.66595           -10.70000  0
    4811           120.01752            34.67949            -9.24000  0
    4812           120.01807            34.69343            -7.40000  0
    4813           120.02986            34.70245            -7.40000  0
    4814           120.04070            34.71188            -7.40000  0
    4815           120.03943            34.72661            -7.38000  0
    4816           120.05169            34.73543            -7.00000  0
    4817           120.06065            34.74569            -7.09000  0
    4818           120.07023            34.75566            -8.22000  0
    4819           120.06997            34.76994           -10.00000  0
    4820           120.08482            34.77763           -16.00000  0
    4821           120.09732            34.78633           -19.90000  0
    4822           120.09583            34.80113           -20.80000  0
    4823           120.10743            34.81020           -20.10000  0
    4824           120.11841            34.81954           -20.00000  0
    4825           120.12819            34.82940           -20.00000  0
    4826           120.12508            34.84492           -20.00000  0
    4827           120.13714            34.85379           -20.00000  0
    4828           120.13908            34.86712           -20.20000  0
    4829           120.15473            34.87442           -20.60000  0
    4830           120.16611            34.88357           -21.30000  0
    4831           120.16173            34.89961           -21.30000  0
    4832           120.16953            34.91032           -21.40000  0
    4833           120.17964            34.92002           -21.80000  0
    4834           120.19337            34.92814           -22.50000  0
    4835           120.19402            34.94201           -22.80000  0
    4836           120.20393            34.95184           -23.40000  0
    4837           120.21045            34.96366           -23.80000  0
    4838           120.21846            34.97461           -24.20000  0
    4839           120.22775            34.98450           -24.50000  0
    4840           120.23471            34.99691           -24.60000  0
    4841           120.24144            35.01019           -24.80000  0
    4842           120.24812            35.02355           -25.10000  0
    4843           120.25479            35.03689           -25.20000  0
    4844           120.26146            35.05026           -25.40000  0
    4845           120.26813            35.06361           -25.50000  0
    4846           120.27477            35.07705           -25.80000  0
    4847           120.28143            35.09034           -26.00000  0
    4848           120.28810            35.10377           -26.20000  0
    4849           120.29478            35.11713           -26.30000  0
    4850           120.30094            35.13098           -26.60000  0
    4851           120.30768            35.14385           -27.00000  0
    4852           120.31387            35.15741           -27.30000  0
    4853           120.31971            35.17032           -27.70000  0
    4854           120.32510            35.18573           -28.10000  0
    4855           120.33677            35.19928           -28.60000  0
    4856           120.34262            35.21687           -28.30000  0
    4857           120.33944            35.23050           -27.30000  0
    4858           120.35156            35.23840           -27.50000  0
    4859           120.36149            35.24796           -27.70000  0
    4860           120.35833            35.25969           -27.50000  0
    4861           120.36888            35.26835           -28.10000  0
    4862           120.36881            35.28204           -28.40000  0
    4863           120.38098            35.28998           -28.50000  0
    4864           120.38021            35.30492           -28.50000  0
    4865           120.37931            35.31982           -28.50000  0
    4866           120.39185            35.32796           -28.70000  0
    4867           120.39106            35.34287           -28.30000  0
    4868           120.39026            35.35776           -27.90000  0
    4869           120.37693            35.36454           -27.40000  0
    4870           120.37609            35.37945           -27.40000  0
    4871           120.36268            35.38624           -27.30000  0
    4872           120.36197            35.40123           -28.10000  0
    4873           120.34873            35.40809           -29.40000  0
    4874           120.34782            35.42293           -29.70000  0
    4875           120.33434            35.42965           -29.90000  0
    4876           120.33352            35.44455           -30.00000  0
    4877           120.33258            35.45938           -30.00000  0
    4878           120.31892            35.46600           -30.00000  0
    4879           120.31795            35.48083           -30.00000  0
    4880           120.30487            35.48783           -29.50000  0
    4881           120.30447            35.50304           -27.40000  0
    4882           120.29109            35.50985           -27.60000  0
    4883           120.29061            35.52500           -27.20000  0
    4884           120.27745            35.53196           -26.90000  0
    4885           120.27645            35.54677           -27.00000  0
    4886           120.27658            35.56231           -27.10000  0
    4887           120.26667            35.57138           -27.10000  0
    4888           120.26630            35.58600           -26.90000  0
    4889           120.26843            35.60197           -26.70000  0
    4890           120.26975            35.61647           -26.70000  0
    4891           120.26984            35.62947           -26.80000  0
    4892           120.27022            35.64196           -26.90000  0
    4893           120.27006            35.65343           -27.00000  0
    4894           120.27028            35.66459           -27.10000  0
    4895           120.27875            35.67016           -27.20000  0
    4896           120.27927            35.68104           -27.20000  0
    4897           120.27813            35.69035           -27.30000  0
    4898           120.27615            35.69867           -27.50000  0
    4899           120.27433            35.70678           -27.70000  0
    4900           120.28139            35.71151           -28.00000  0
    4901           120.28136            35.72046           -27.90000  0
    4902           120.28190            35.72947           -27.90000  0
    4903           120.28866            35.73499           -28.00000  0
    4904           120.29601            35.73945           -28.10000  0
    4905           120.30266            35.74416           -28.10000  0
    4906           120.30929            35.74882           -28.10000  0
    4907           120.31071            35.75838           -28.30000  0
    4908           120.31713            35.76293           -28.30000  0
    4909           120.32358            35.76750           -28.40000  0
    4910           120.32463            35.77670           -27.90000  0
    4911           120.33091            35.78118           -27.90000  0
    4912           120.33154            35.78990           -28.00000  0
    4913           120.33089            35.79748           -27.60000  0
    4914           120.32837            35.80349           -27.10000  0
    4915           120.32554            35.80910           -26.60000  0
    4916           120.33103            35.81327           -26.70000  0
    4917           120.32831            35.81870           -26.20000  0
    4918           120.32634            35.82464           -25.80000  0
    4919           120.33149            35.82864           -25.90000  0
    4920           120.33694            35.83267           -26.20000  0
    4921           120.33606            35.83919           -25.70000  0
    4922           120.33650            35.84665           -25.20000  0
    4923           120.33692            35.85400           -24.20000  0
    4924           120.33667            35.86071           -22.70000  0
    4925           120.34145            35.86459           -22.30000  0
    4926           120.33999            35.87074           -22.00000  0
    4927           120.33852            35.87762           -21.50000  0
    4928           120.34380            35.88084           -20.60000  0
    4929           120.34326            35.88606           -20.20000  0
    4930           120.34267            35.89123           -20.20000  0
    4931           120.34749            35.89410           -20.00000  0
    4932           120.34694            35.89926           -19.90000  0
    4933           120.34631            35.90452           -19.90000  0
    4934           120.34579            35.90986           -19.90000  0
    4935           120.34429            35.91441           -20.00000  0
    4936           120.34323            35.91941           -20.20000  0
    4937           120.34363            35.92546           -21.50000  0
    4938           120.34172            35.93003           -25.80000  0
    4939           120.33957            35.93400           -24.60000  0
    4940           120.34230            35.93798           -21.80000  0
    4941           120.34463            35.94219           -20.30000  0
    4942           120.34222            35.94640           -19.90000  0
    4943           120.33988            35.95110           -19.90000  0
    4944           120.33708            35.95429           -19.90000  0
    4945           120.33425            35.95645           -19.90000  0
    4946           120.33469            35.96031           -18.80000  0
    4947           120.33536            35.96450           -19.30000  0
    4948           120.33596            35.96871           -19.90000  0
    4949           120.33611            35.97279           -20.00000  0
    4950           120.33448            35.97665           -19.90000  0
    4951           120.33621            35.98020           -19.80000  0
    4952           120.33771            35.98392           -19.70000  0
    4953           120.33510            35.98646           -17.80000  0
    4954           120.33600            35.99023           -18.80000  0
    4955           120.33651            35.99406           -17.30000  0
    4956           120.33652            35.99786           -18.60000  0
    4957           120.33945            36.00036           -19.90000  0
    4958           120.33876            36.00412           -21.00000  0
    4959           120.33775            36.00771           -27.10000  0
    4960           120.33666            36.01089           -30.10000  0
    4961           120.33531            36.01402           -33.10000  0
    4962           120.33751            36.01656           -40.00000  0
    4963           120.33955            36.01941           -35.70000  0
    4964           120.33859            36.02261           -31.80000  0
    4965           120.34072            36.02540           -30.10000  0
    4966           120.33970            36.02834           -29.40000  0
    4967           120.34200            36.03110           -26.20000  0
    4968           120.34329            36.03394           -20.80000  0
    4969           120.34420            36.03676           -18.90000  0
    4970           120.34547            36.03974           -15.30000  0
    4971           120.34655            36.04257           -10.20000  0
    4972           120.34673            36.04509            -8.78000  1
    4973           119.74457            34.51407             4.31700  1
    4974           119.74462            34.51693             0.89400  0
    4975           119.74466            34.51988            -0.01000  0
    4976           119.74413            34.52320            -0.37000  0
    4977           119.74360            34.52665            -0.29000  0
    4978           119.74583            34.52911            -0.51000  0
    4979           119.74774            34.53188            -0.68000  0
    4980           119.74969            34.53478            -0.77000  0
    4981           119.75160            34.53787            -0.85000  0
    4982           119.75459            34.54073            -0.80000  0
    4983           119.75510            34.54473            -0.76000  0
    4984           119.75563            34.54887            -0.53000  0
    4985           119.76014            34.55174            -0.55000  0
    4986           119.76017            34.55636            -1.08000  0
    4987           119.76396            34.56010            -1.50000  0
    4988           119.76618            34.56441            -1.91000  0
    4989           119.76943            34.56874            -2.28000  0
    4990           119.77544            34.57197            -2.53000  0
    4991           119.78014            34.57669            -2.67000  0
    4992           119.78640            34.58103            -3.07000  0
    4993           119.79382            34.58479            -3.33000  0
    4994           119.80037            34.58150            -3.28000  0
    4995           119.80827            34.58436            -3.82000  0
    4996           119.81520            34.58740            -4.26000  0
    4997           119.81929            34.59373            -4.76000  0
    4998           119.82758            34.58998            -4.84000  0
    4999           119.83510            34.58585            -4.62000  0
    5000           119.84253            34.58182            -4.95000  0
    5001           119.84970            34.57778            -4.73000  0
    5002           119.85704            34.57377            -4.68000  0
    5003           119.86463            34.56931            -4.29000  0
    5004           119.87115            34.56386            -3.74000  0
    5005           119.87874            34.55786            -3.37000  0
    5006           119.88661            34.55201            -3.02000  0
    5007           119.89466            34.54563            -3.00000  0
    5008           119.90064            34.53855            -2.71000  0
    5009           119.90614            34.53111            -2.08000  0
    5010           119.91302            34.52354            -2.00000  0
    5011           119.91819            34.51560            -2.02000  0
    5012           119.92118            34.50737            -2.00000  0
    5013           119.92397            34.49895            -1.88000  0
    5014           119.98564            34.55499            -5.12000  0
    5015           119.98492            34.56777            -4.34000  0
    5016           119.99284            34.57560            -6.99000  0
    5017           120.00312            34.58253            -9.80000  0
    5018           120.01342            34.58978           -11.00000  0
    5019           119.93104            34.50740            -2.12000  0
    5020           119.93810            34.51610            -3.00000  0
    5021           119.94299            34.52503            -4.01000  0
    5022           119.94608            34.53417            -5.00000  0
    5023           119.95080            34.54358            -6.93000  0
    5024           119.96190            34.54399            -8.02000  0
    5025           119.96640            34.55409            -7.99000  0
    5026           119.97603            34.55991            -5.37000  0
    5027           120.01377            34.60190           -11.80000  0
    5028           120.01428            34.61415           -12.00000  0
    5029           120.01370            34.62713           -12.00000  0
    5030           120.01068            34.64149           -12.00000  0
    5031           120.00641            34.65670           -11.00000  0
    5032           120.00334            34.67177           -10.90000  0
    5033           120.00377            34.68550            -9.86000  0
    5034           120.00432            34.69943            -8.00000  0
    5035           120.01612            34.70846            -7.99000  0
    5036           120.02697            34.71789            -7.39000  0
    5037           120.02569            34.73262            -7.71000  0
    5038           120.03794            34.74143            -7.00000  0
    5039           120.04692            34.75169            -7.10000  0
    5040           120.05649            34.76167            -8.01000  0
    5041           120.05623            34.77596           -10.30000  0
    5042           120.07108            34.78364           -14.50000  0
    5043           120.08361            34.79233           -19.90000  0
    5044           120.08212            34.80713           -20.00000  0
    5045           120.09372            34.81620           -20.10000  0
    5046           120.10470            34.82554           -20.00000  0
    5047           120.11449            34.83541           -20.00000  0
    5048           120.11135            34.85093           -20.00000  0
    5049           120.12339            34.85982           -20.10000  0
    5050           120.12536            34.87314           -20.20000  0
    5051           120.14104            34.88043           -20.50000  0
    5052           120.15245            34.88957           -20.90000  0
    5053           120.14805            34.90562           -21.00000  0
    5054           120.15584            34.91633           -21.10000  0
    5055           120.16595            34.92604           -21.40000  0
    5056           120.17965            34.93416           -22.00000  0
    5057           120.18032            34.94802           -22.20000  0
    5058           120.19020            34.95784           -22.90000  0
    5059           120.19665            34.96908           -23.50000  0
    5060           120.20361            34.98023           -23.90000  0
    5061           120.21378            34.98798           -24.30000  0
    5062           120.22015            34.99897           -24.40000  0
    5063           120.22777            35.01192           -24.50000  0
    5064           120.23452            35.02523           -24.70000  0
    5065           120.24114            35.03863           -24.90000  0
    5066           120.24778            35.05188           -25.10000  0
    5067           120.25442            35.06527           -25.30000  0
    5068           120.26107            35.07859           -25.60000  0
    5069           120.26721            35.09238           -25.80000  0
    5070           120.27394            35.10521           -26.00000  0
    5071           120.28013            35.11873           -26.10000  0
    5072           120.28593            35.13149           -26.40000  0
    5073           120.29104            35.14662           -26.70000  0
    5074           120.30001            35.15725           -27.10000  0
    5075           120.30051            35.17086           -27.50000  0
    5076           120.31000            35.18106           -27.70000  0
    5077           120.30720            35.19336           -27.80000  0
    5078           120.31939            35.20105           -27.90000  0
    5079           120.32921            35.21083           -28.00000  0
    5080           120.32627            35.22282           -27.40000  0
    5081           120.32106            35.23471           -26.90000  0
    5082           120.33355            35.24302           -26.60000  0
    5083           120.34561            35.25134           -27.00000  0
    5084           120.34358            35.26544           -27.10000  0
    5085           120.35587            35.27389           -27.80000  0
    5086           120.35515            35.28863           -28.10000  0
    5087           120.36762            35.29683           -28.40000  0
    5088           120.36678            35.31169           -28.40000  0
    5089           120.36600            35.32662           -28.30000  0
    5090           120.37853            35.33475           -28.30000  0
    5091           120.37774            35.34964           -27.80000  0
    5092           120.36439            35.35642           -27.20000  0
    5093           120.36352            35.37131           -27.20000  0
    5094           120.35009            35.37808           -27.10000  0
    5095           120.34939            35.39308           -27.70000  0
    5096           120.33618            35.39996           -29.50000  0
    5097           120.33526            35.41481           -29.90000  0
    5098           120.32177            35.42152           -30.00000  0
    5099           120.32095            35.43642           -30.00000  0
    5100           120.32002            35.45125           -30.00000  0
    5101           120.30634            35.45787           -29.90000  0
    5102           120.30535            35.47269           -30.00000  0
    5103           120.29227            35.47970           -29.70000  0
    5104           120.29189            35.49490           -28.00000  0
    5105           120.27849            35.50171           -27.80000  0
    5106           120.27802            35.51686           -27.20000  0
    5107           120.26486            35.52382           -26.60000  0
    5108           120.26385            35.53863           -26.70000  0
    5109           120.26398            35.55417           -26.90000  0
    5110           120.25407            35.56324           -26.70000  0
    5111           120.25293            35.57843           -27.10000  0
    5112           120.25746            35.59473           -26.50000  0
    5113           120.25923            35.60967           -26.30000  0
    5114           120.25991            35.62304           -26.30000  0
    5115           120.26084            35.63587           -26.60000  0
    5116           120.26107            35.64771           -26.80000  0
    5117           120.26173            35.65895           -26.90000  0
    5118           120.26322            35.67043           -27.00000  0
    5119           120.27124            35.67571           -27.10000  0
    5120           120.27048            35.68523           -27.10000  0
    5121           120.26887            35.69375           -27.20000  0
    5122           120.26742            35.70207           -27.40000  0
    5123           120.26709            35.71117           -27.50000  0
    5124           120.27459            35.71572           -27.70000  0
    5125           120.27538            35.72491           -27.70000  0
    5126           120.27325            35.73168           -27.60000  0
    5127           120.27950            35.73605           -27.80000  0
    5128           120.28477            35.74148           -28.00000  0
    5129           120.29166            35.74474           -28.00000  0
    5130           120.29799            35.74944           -28.20000  0
    5131           120.30428            35.75393           -28.20000  0
    5132           120.30590            35.76326           -28.20000  0
    5133           120.31215            35.76777           -28.20000  0
    5134           120.31838            35.77223           -28.10000  0
    5135           120.31940            35.78115           -27.80000  0
    5136           120.32546            35.78551           -27.80000  0
    5137           120.32495            35.79316           -27.50000  0
    5138           120.32263            35.79929           -27.00000  0
    5139           120.31997            35.80498           -26.50000  0
    5140           120.31753            35.81063           -26.40000  0
    5141           120.32288            35.81466           -26.30000  0
    5142           120.32110            35.82061           -25.80000  0
    5143           120.31962            35.82661           -25.40000  0
    5144           120.32492            35.83120           -25.30000  0
    5145           120.33082            35.83516           -25.50000  0
    5146           120.33148            35.84277           -25.20000  0
    5147           120.33202            35.85015           -24.70000  0
    5148           120.33188            35.85689           -23.50000  0
    5149           120.33082            35.86261           -22.50000  0
    5150           120.33556            35.86652           -22.10000  0
    5151           120.33408            35.87251           -22.10000  0
    5152           120.33265            35.87762           -21.70000  0
    5153           120.33270            35.88196           -21.10000  0
    5154           120.33798            35.88368           -20.60000  0
    5155           120.33764            35.88881           -20.10000  0
    5156           120.33732            35.89379           -20.00000  0
    5157           120.34220            35.89634           -20.00000  0
    5158           120.34184            35.90143           -19.90000  0
    5159           120.34150            35.90673           -20.00000  0
    5160           120.34012            35.91114           -20.00000  0
    5161           120.33941            35.91604           -20.00000  0
    5162           120.33948            35.92173           -21.20000  0
    5163           120.33844            35.92640           -25.70000  0
    5164           120.33647            35.93032           -27.20000  0
    5165           120.33482            35.93448           -22.50000  0
    5166           120.33768            35.93819           -21.00000  0
    5167           120.34015            35.94220           -20.20000  0
    5168           120.33819            35.94682           -19.90000  0
    5169           120.33544            35.95018           -19.90000  0
    5170           120.33254            35.95277           -19.80000  0
    5171           120.33054            35.95705           -19.50000  0
    5172           120.33139            35.96158           -18.40000  0
    5173           120.33200            35.96581           -18.70000  0
    5174           120.33236            35.96980           -19.80000  0
    5175           120.33255            35.97337           -20.00000  0
    5176           120.33016            35.97580           -19.80000  0
    5177           120.33201            35.97927           -18.90000  0
    5178           120.33375            35.98280           -17.60000  0
    5179           120.33151            35.98578            -6.69000  0
    5180           120.33259            35.98940           -13.40000  0
    5181           120.33322            35.99311           -14.30000  0
    5182           120.33341            35.99679           -15.40000  0
    5183           120.33309            36.00055           -19.50000  0
    5184           120.33605            36.00158           -19.80000  0
    5185           120.33570            36.00502           -20.80000  0
    5186           120.33426            36.00813           -24.70000  0
    5187           120.33293            36.01140           -28.90000  0
    5188           120.33132            36.01480           -29.80000  0
    5189           120.33377            36.01737           -34.30000  0
    5190           120.33594            36.02000           -34.40000  0
    5191           120.33511            36.02332           -31.30000  0
    5192           120.33715            36.02581           -30.10000  0
    5193           120.33626            36.02889           -28.90000  0
    5194           120.33865            36.03122           -27.30000  0
    5195           120.34007            36.03377           -22.10000  0
    5196           120.34114            36.03621           -19.50000  0
    5197           120.34276            36.03882           -18.70000  0
    5198           120.34412            36.04166           -12.20000  0
    5199           120.34451            36.04435            -9.63000  1
    5200           119.74180            34.51522             2.57400  1
    5201           119.74171            34.51814             0.99100  0
    5202           119.74161            34.52114            -0.02000  0
    5203           119.74093            34.52452            -0.19000  0
    5204           119.74026            34.52800            -0.33000  0
    5205           119.74233            34.53052            -0.32000  0
    5206           119.74410            34.53326            -0.50000  0
    5207           119.74589            34.53632            -0.78000  0
    5208           119.74754            34.53947            -0.92000  0
    5209           119.75039            34.54235            -0.99000  0
    5210           119.75070            34.54639            -0.99000  0
    5211           119.75106            34.55061            -0.37000  0
    5212           119.75535            34.55350            -0.64000  0
    5213           119.75509            34.55822            -1.33000  0
    5214           119.75912            34.56110            -1.50000  0
    5215           119.76026            34.56614            -1.88000  0
    5216           119.76366            34.57053            -2.19000  0
    5217           119.76898            34.57435            -2.49000  0
    5218           119.77391            34.57871            -2.58000  0
    5219           119.77987            34.58340            -3.00000  0
    5220           119.78727            34.58794            -3.36000  0
    5221           119.79493            34.59165            -3.61000  0
    5222           119.80163            34.58806            -3.91000  0
    5223           119.80947            34.59164            -4.47000  0
    5224           119.81153            34.59852            -4.87000  0
    5225           119.81964            34.60147            -5.20000  0
    5226           119.82698            34.59878            -5.28000  0
    5227           119.83464            34.59474            -5.21000  0
    5228           119.84239            34.59061            -5.69000  0
    5229           119.85024            34.58642            -4.92000  0
    5230           119.85815            34.58215            -5.59000  0
    5231           119.86620            34.57775            -5.47000  0
    5232           119.87430            34.57278            -5.24000  0
    5233           119.87908            34.56512            -4.18000  0
    5234           119.88744            34.56041            -3.87000  0
    5235           119.89565            34.55397            -3.58000  0
    5236           119.90395            34.54729            -3.28000  0
    5237           119.91006            34.53988            -3.01000  0
    5238           119.91567            34.53211            -3.14000  0
    5239           119.92270            34.52422            -2.86000  0
    5240           119.92799            34.51595            -2.87000  0
    5241           119.97461            34.57303            -5.00000  0
    5242           119.98192            34.58089            -7.95000  0
    5243           119.99200            34.58777            -9.97000  0
    5244           120.00200            34.59507           -11.00000  0
    5245           119.93270            34.52473            -3.45000  0
    5246           119.93565            34.53369            -4.15000  0
    5247           119.94020            34.54302            -5.60000  0
    5248           119.94465            34.55280            -7.76000  0
    5249           119.95539            34.55290            -8.00000  0
    5250           119.95822            34.56093            -7.97000  0
    5251           119.96650            34.56583            -6.60000  0
    5252           120.00211            34.60721           -11.40000  0
    5253           120.00236            34.61951           -12.00000  0
    5254           120.00149            34.63257           -12.00000  0
    5255           119.99815            34.64702           -10.90000  0
    5256           119.99352            34.66236           -11.20000  0
    5257           119.99004            34.67759           -11.00000  0
    5258           119.99002            34.69150           -10.00000  0
    5259           119.99058            34.70544            -8.91000  0
    5260           120.00238            34.71446            -8.04000  0
    5261           120.01323            34.72389            -8.00000  0
    5262           120.01194            34.73863            -8.00000  0
    5263           120.02420            34.74744            -7.88000  0
    5264           120.03319            34.75769            -8.16000  0
    5265           120.04275            34.76768            -9.54000  0
    5266           120.04248            34.78197           -14.80000  0
    5267           120.05735            34.78965           -16.70000  0
    5268           120.06989            34.79833           -19.40000  0
    5269           120.06841            34.81313           -20.00000  0
    5270           120.08001            34.82221           -20.00000  0
    5271           120.09100            34.83155           -20.00000  0
    5272           120.10079            34.84141           -20.00000  0
    5273           120.09762            34.85695           -20.00000  0
    5274           120.10965            34.86585           -20.00000  0
    5275           120.11163            34.87916           -20.10000  0
    5276           120.12735            34.88643           -20.50000  0
    5277           120.13878            34.89557           -20.70000  0
    5278           120.13436            34.91163           -20.90000  0
    5279           120.14215            34.92234           -21.00000  0
    5280           120.15225            34.93205           -21.00000  0
    5281           120.16593            34.94019           -21.40000  0
    5282           120.16662            34.95405           -21.60000  0
    5283           120.17654            34.96385           -22.30000  0
    5284           120.18299            34.97518           -23.00000  0
    5285           120.19032            34.98633           -23.60000  0
    5286           120.20250            34.99714           -24.10000  0
    5287           120.21303            35.01193           -24.40000  0
    5288           120.22068            35.02639           -24.50000  0
    5289           120.22727            35.03978           -24.70000  0
    5290           120.23342            35.05350           -24.80000  0
    5291           120.24010            35.06628           -25.00000  0
    5292           120.24626            35.07982           -25.30000  0
    5293           120.25213            35.09262           -25.60000  0
    5294           120.25734            35.10780           -25.90000  0
    5295           120.26632            35.11848           -26.00000  0
    5296           120.26681            35.13205           -26.10000  0
    5297           120.27612            35.14223           -26.40000  0
    5298           120.27396            35.15483           -26.70000  0
    5299           120.28590            35.16309           -27.10000  0
    5300           120.28235            35.17652           -27.50000  0
    5301           120.29420            35.18493           -27.70000  0
    5302           120.28936            35.19731           -27.90000  0
    5303           120.30166            35.20575           -27.80000  0
    5304           120.31368            35.21414           -27.60000  0
    5305           120.30865            35.22630           -27.30000  0
    5306           120.30627            35.24039           -26.90000  0
    5307           120.31870            35.24877           -26.70000  0
    5308           120.33108            35.25717           -26.60000  0
    5309           120.33019            35.27213           -26.90000  0
    5310           120.34261            35.28041           -27.50000  0
    5311           120.34176            35.29533           -27.80000  0
    5312           120.35424            35.30353           -28.20000  0
    5313           120.35348            35.31847           -28.20000  0
    5314           120.35271            35.33340           -28.10000  0
    5315           120.36522            35.34153           -27.70000  0
    5316           120.35185            35.34829           -27.60000  0
    5317           120.35094            35.36317           -27.10000  0
    5318           120.33749            35.36992           -27.50000  0
    5319           120.33681            35.38494           -27.80000  0
    5320           120.32362            35.39184           -30.00000  0
    5321           120.32270            35.40668           -30.00000  0
    5322           120.30921            35.41339           -30.00000  0
    5323           120.30839            35.42830           -30.00000  0
    5324           120.30745            35.44313           -29.90000  0
    5325           120.29375            35.44973           -29.80000  0
    5326           120.29274            35.46455           -29.80000  0
    5327           120.27968            35.47156           -29.50000  0
    5328           120.27931            35.48677           -28.20000  0
    5329           120.26589            35.49357           -27.10000  0
    5330           120.26542            35.50873           -26.80000  0
    5331           120.25227            35.51569           -26.50000  0
    5332           120.25126            35.53050           -26.50000  0
    5333           120.25138            35.54604           -26.70000  0
    5334           120.24146            35.55510           -26.70000  0
    5335           120.24056            35.56941           -26.80000  0
    5336           120.23762            35.58190           -26.50000  0
    5337           120.24686            35.58984           -26.50000  0
    5338           120.24874            35.60309           -26.10000  0
    5339           120.24997            35.61669           -26.00000  0
    5340           120.25144            35.62980           -26.20000  0
    5341           120.25224            35.64199           -26.40000  0
    5342           120.25224            35.65354           -26.60000  0
    5343           120.25533            35.66516           -26.80000  0
    5344           120.25521            35.67511           -27.00000  0
    5345           120.26284            35.68015           -27.00000  0
    5346           120.26159            35.68886           -27.00000  0
    5347           120.26050            35.69727           -27.20000  0
    5348           120.26013            35.70578           -27.40000  0
    5349           120.25779            35.71253           -27.50000  0
    5350           120.26279            35.71716           -27.50000  0
    5351           120.26909            35.72041           -27.50000  0
    5352           120.26709            35.72733           -27.40000  0
    5353           120.26407            35.73317           -27.40000  0
    5354           120.26995            35.73738           -27.50000  0
    5355           120.27577            35.74158           -27.90000  0
    5356           120.28052            35.74614           -28.10000  0
    5357           120.28657            35.74940           -28.30000  0
    5358           120.29258            35.75371           -28.40000  0
    5359           120.29900            35.75890           -28.30000  0
    5360           120.30153            35.76816           -28.10000  0
    5361           120.30739            35.77248           -27.90000  0
    5362           120.31338            35.77680           -27.80000  0
    5363           120.31319            35.78461           -27.40000  0
    5364           120.31906            35.78888           -27.50000  0
    5365           120.31691            35.79510           -27.00000  0
    5366           120.31442            35.80088           -26.40000  0
    5367           120.31215            35.80663           -26.20000  0
    5368           120.31062            35.81274           -25.90000  0
    5369           120.31585            35.81667           -25.90000  0
    5370           120.31443            35.82270           -25.40000  0
    5371           120.31266            35.82833           -25.10000  0
    5372           120.31763            35.83204           -25.10000  0
    5373           120.32170            35.83613           -25.00000  0
    5374           120.32655            35.83891           -24.90000  0
    5375           120.32713            35.84634           -24.80000  0
    5376           120.32712            35.85315           -24.10000  0
    5377           120.32604            35.85906           -23.10000  0
    5378           120.32586            35.86513           -22.30000  0
    5379           120.33053            35.86787           -22.10000  0
    5380           120.32762            35.87106           -22.00000  0
    5381           120.32875            35.87529           -21.90000  0
    5382           120.32673            35.87995           -21.50000  0
    5383           120.32729            35.88508           -20.70000  0
    5384           120.33249            35.88682           -20.40000  0
    5385           120.33232            35.89167           -20.00000  0
    5386           120.33224            35.89653           -20.00000  0
    5387           120.33707            35.89874           -20.00000  0
    5388           120.33768            35.90365           -20.00000  0
    5389           120.33553            35.90774           -20.00000  0
    5390           120.33529            35.91298           -20.00000  0
    5391           120.33557            35.91843           -20.40000  0
    5392           120.33476            35.92309           -22.80000  0
    5393           120.33305            35.92697           -25.40000  0
    5394           120.33161            35.93105           -22.40000  0
    5395           120.33046            35.93543           -20.60000  0
    5396           120.33341            35.93895           -20.20000  0
    5397           120.33600            35.94271           -20.00000  0
    5398           120.33415            35.94631           -19.90000  0
    5399           120.33081            35.94828           -20.00000  0
    5400           120.32872            35.95269           -20.00000  0
    5401           120.32640            35.95618           -19.70000  0
    5402           120.32755            35.96004           -19.50000  0
    5403           120.32864            35.96369           -19.30000  0
    5404           120.32862            35.96747           -19.80000  0
    5405           120.32869            35.97171           -19.90000  0
    5406           120.32640            35.97560           -19.90000  0
    5407           120.32809            35.97899           -18.40000  0
    5408           120.32997            35.98231           -12.20000  0
    5409           120.32814            35.98569            -5.92000  0
    5410           120.32936            35.98915            -7.62000  0
    5411           120.33010            35.99273           -12.60000  0
    5412           120.33032            35.99633           -16.40000  0
    5413           120.33050            35.99961           -19.30000  0
    5414           120.32980            36.00329           -20.00000  0
    5415           120.33288            36.00429           -20.10000  0
    5416           120.33121            36.00758           -21.50000  0
    5417           120.32979            36.01093           -26.40000  0
    5418           120.32799            36.01385           -29.00000  0
    5419           120.32864            36.01708           -29.60000  0
    5420           120.33050            36.01878           -31.00000  0
    5421           120.33251            36.02097           -32.00000  0
    5422           120.33189            36.02398           -30.40000  0
    5423           120.33336            36.02666           -29.80000  0
    5424           120.33308            36.03000           -28.20000  0
    5425           120.33542            36.03209           -25.50000  0
    5426           120.33710            36.03399           -21.80000  0
    5427           120.33767            36.03644           -19.40000  0
    5428           120.33991            36.03838           -18.70000  0
    5429           120.34180            36.04061           -15.30000  0
    5430           120.34260            36.04317           -10.50000  1
    5431           119.73903            34.51636             3.33200  1
    5432           119.73880            34.51935             0.50500  0
    5433           119.73856            34.52240            -0.02000  0
    5434           119.73773            34.52580            -0.29000  0
    5435           119.73693            34.52925            -0.38000  0
    5436           119.73890            34.53187            -0.38000  0
    5437           119.74038            34.53478            -0.49000  0
    5438           119.74235            34.53722            -0.58000  0
    5439           119.74314            34.54093            -0.77000  0
    5440           119.74619            34.54395            -0.99000  0
    5441           119.74640            34.54812            -1.00000  0
    5442           119.74660            34.55246            -0.40000  0
    5443           119.75063            34.55533            -1.31000  0
    5444           119.75032            34.56025            -1.21000  0
    5445           119.75470            34.56336            -1.74000  0
    5446           119.75476            34.56792            -2.10000  0
    5447           119.75749            34.57241            -2.37000  0
    5448           119.76298            34.57627            -2.08000  0
    5449           119.76784            34.58043            -2.47000  0
    5450           119.77310            34.58634            -2.79000  0
    5451           119.78070            34.59096            -3.20000  0
    5452           119.78826            34.59517            -3.63000  0
    5453           119.79563            34.59901            -4.01000  0
    5454           119.80251            34.59530            -4.26000  0
    5455           119.80428            34.60242            -4.58000  0
    5456           119.81350            34.60597            -5.18000  0
    5457           119.82359            34.60863            -5.59000  0
    5458           119.83241            34.60470            -5.64000  0
    5459           119.84047            34.60046            -5.52000  0
    5460           119.84858            34.59623            -5.94000  0
    5461           119.85675            34.59194            -6.18000  0
    5462           119.86496            34.58763            -6.61000  0
    5463           119.87326            34.58316            -6.24000  0
    5464           119.88152            34.57882            -6.67000  0
    5465           119.88338            34.56955            -5.11000  0
    5466           119.89046            34.56661            -5.11000  0
    5467           119.89733            34.56193            -4.85000  0
    5468           119.90521            34.55589            -4.71000  0
    5469           119.91360            34.54886            -4.15000  0
    5470           119.91979            34.54107            -3.97000  0
    5471           119.92550            34.53298            -3.79000  0
    5472           119.96458            34.57649            -6.92000  0
    5473           119.96990            34.58585            -8.07000  0
    5474           119.98089            34.59286            -9.95000  0
    5475           119.99066            34.60030           -11.00000  0
    5476           119.92983            34.54211            -4.98000  0
    5477           119.93374            34.55141            -6.57000  0
    5478           119.93594            34.56031            -7.09000  0
    5479           119.94750            34.56349            -8.00000  0
    5480           119.95583            34.57104            -7.00000  0
    5481           119.99054            34.61248           -11.00000  0
    5482           119.99051            34.62484           -11.20000  0
    5483           119.98933            34.63798           -11.10000  0
    5484           119.98566            34.65253           -11.00000  0
    5485           119.98066            34.66801           -11.00000  0
    5486           119.97677            34.68340           -11.00000  0
    5487           119.97628            34.69751           -10.70000  0
    5488           119.97683            34.71145           -10.00000  0
    5489           119.98864            34.72047            -9.89000  0
    5490           119.99949            34.72990            -8.50000  0
    5491           119.99820            34.74463           -10.00000  0
    5492           120.01045            34.75345            -8.65000  0
    5493           120.01946            34.76369           -10.20000  0
    5494           120.02901            34.77369           -11.70000  0
    5495           120.02873            34.78798           -19.30000  0
    5496           120.04362            34.79565           -20.40000  0
    5497           120.05618            34.80433           -20.00000  0
    5498           120.05470            34.81913           -20.00000  0
    5499           120.06629            34.82821           -20.00000  0
    5500           120.07729            34.83755           -20.00000  0
    5501           120.08709            34.84741           -20.00000  0
    5502           120.08389            34.86297           -20.00000  0
    5503           120.09590            34.87187           -20.10000  0
    5504           120.09791            34.88518           -20.60000  0
    5505           120.11367            34.89244           -20.30000  0
    5506           120.12511            34.90156           -20.40000  0
    5507           120.12068            34.91763           -21.10000  0
    5508           120.12846            34.92835           -21.00000  0
    5509           120.13856            34.93806           -21.00000  0
    5510           120.15221            34.94622           -21.00000  0
    5511           120.15292            34.96006           -21.20000  0
    5512           120.16287            34.96986           -21.80000  0
    5513           120.16932            34.98115           -22.40000  0
    5514           120.17647            34.99215           -22.90000  0
    5515           120.18721            35.00164           -23.60000  0
    5516           120.19893            35.01209           -24.10000  0
    5517           120.20733            35.02671           -24.30000  0
    5518           120.21248            35.04099           -24.40000  0
    5519           120.21847            35.05359           -24.50000  0
    5520           120.22347            35.06852           -24.60000  0
    5521           120.23236            35.07917           -24.90000  0
    5522           120.23312            35.09289           -25.30000  0
    5523           120.24249            35.10323           -25.70000  0
    5524           120.24046            35.11592           -25.80000  0
    5525           120.25232            35.12423           -26.00000  0
    5526           120.24904            35.13786           -26.10000  0
    5527           120.26087            35.14637           -26.30000  0
    5528           120.25754            35.15972           -26.60000  0
    5529           120.26975            35.16821           -27.10000  0
    5530           120.26471            35.18044           -27.40000  0
    5531           120.27695            35.18889           -27.80000  0
    5532           120.27162            35.20096           -27.90000  0
    5533           120.28396            35.20941           -27.90000  0
    5534           120.29626            35.21789           -27.70000  0
    5535           120.29389            35.23195           -27.40000  0
    5536           120.29301            35.24704           -27.30000  0
    5537           120.30538            35.25544           -26.90000  0
    5538           120.31776            35.26381           -26.60000  0
    5539           120.31685            35.27880           -26.80000  0
    5540           120.32928            35.28710           -27.10000  0
    5541           120.32849            35.30209           -27.40000  0
    5542           120.34097            35.31030           -28.00000  0
    5543           120.34020            35.32526           -28.20000  0
    5544           120.33933            35.34015           -28.30000  0
    5545           120.33838            35.35501           -27.90000  0
    5546           120.32491            35.36175           -29.70000  0
    5547           120.32423            35.37679           -29.70000  0
    5548           120.31108            35.38370           -30.60000  0
    5549           120.31014            35.39854           -30.10000  0
    5550           120.29665            35.40525           -30.00000  0
    5551           120.29583            35.42017           -30.00000  0
    5552           120.29488            35.43500           -29.80000  0
    5553           120.28117            35.44159           -29.80000  0
    5554           120.28014            35.45640           -29.40000  0
    5555           120.26709            35.46342           -29.00000  0
[truncated: 4,833,584 more chars]
