# Supplementary material for: A method of constructing a dynamic chart depth model for coastal areas
Source: PeerJ. 2023 Jul 20;11:e15616. doi: 10.7717/peerj.15616 (PMC10363341; doi:10.7717/peerj.15616)
Supplement: Supplemental Information 1 [file peerj-11-15616-s001.zip › Raw data/Tide simulation/Initial conditions of domain.m21fm]

// Created     : 2018-12-17 8:59:13
// DLL id      : C:\Program Files (x86)\DHI\2014\bin\x64\pfs2004.dll
// PFS version : Feb  4 2015 19:28:27

[FemEngineHD]
   [DOMAIN]
      Touched = 1
      discretization = 2
      number_of_dimensions = 2
      number_of_meshes = 1
      file_name = |.\LYG.mesh|
      type_of_reordering = 0
      number_of_domains = 16
      coordinate_type = 'LONG/LAT'
      minimum_depth = 8.670999999999999
      datum_depth = 0
      vertical_mesh_type_overall = 1
      number_of_layers = 10
      z_sigma = -19.90233
      vertical_mesh_type = 1
      layer_thickness = 0.1, 0.1, 0.1, 0.1, 0.1, 0.1, 0.1, 0.1, 0.1, 0.1
      sigma_c = 0.1
      theta = 2
      b = 0
      number_of_layers_zlevel = 10
      vertical_mesh_type_zlevel = 1
      constant_layer_thickness_zlevel = 1.990233
      variable_layer_thickness_zlevel = 1.990233, 1.990233, 1.990233, 1.990233, 1.990233, 1.990233, 1.990233, 1.990233, 1.990233, 1.990233
      type_of_bathymetry_adjustment = 2
      minimum_layer_thickness_zlevel = 0.01990233
      type_of_mesh = 0
      type_of_gauss = 3
      [BOUNDARY_NAMES]
         Touched = 0
         MzSEPfsListItemCount = 3
         [CODE_2]
            Touched = 0
            name = '¶«ÄÏ'
         EndSect  // CODE_2

         [CODE_3]
            Touched = 0
            name = 'Î÷±±'
         EndSect  // CODE_3

         [CODE_4]
            Touched = 0
            name = '¹àºÓ'
         EndSect  // CODE_4

      EndSect  // BOUNDARY_NAMES

   EndSect  // DOMAIN

   [TIME]
      Touched = 1
      start_time = 2007, 1, 1, 0, 0, 0
      time_step_interval = 3600
      number_of_time_steps = 8759
   EndSect  // TIME

   [MODULE_SELECTION]
      Touched = 1
      mode_of_hydrodynamic_module = 2
      hydrodynamic_features = 1
      mode_of_spectral_wave_module = 0
      mode_of_transport_module = 0
      mode_of_mud_transport_module = 0
      mode_of_eco_lab_module = 0
      mode_of_sand_transport_module = 0
      mode_of_particle_tracking_module = 0
      mode_of_oil_spill_module = 0
   EndSect  // MODULE_SELECTION

   [HYDRODYNAMIC_MODULE]
      mode = 2
      [EQUATION]
         formulation = 4
      EndSect  // EQUATION

      [TIME]
         start_time_step = 0
         time_step_factor = 1
      EndSect  // TIME

      [SPACE]
         number_of_2D_mesh_geometry = 1
         number_of_2D_mesh_velocity = 1
         number_of_2D_mesh_elevation = 1
         number_of_3D_mesh_geometry = 2
         number_of_3D_mesh_velocity = 2
         number_of_3D_mesh_pressure = 2
      EndSect  // SPACE

      [SOLUTION_TECHNIQUE]
         Touched = 1
         scheme_of_time_integration = 2
         scheme_of_space_discretization_horizontal = 2
         scheme_of_space_discretization_vertical = 3
         method_of_space_discretization_horizontal = 0
         CFL_critical_HD = 0.8
         dt_min_HD = 0.5
         dt_max_HD = 10
         CFL_critical_AD = 0.8
         dt_min_AD = 2
         dt_max_AD = 10
         error_level = 0
         maximum_number_of_errors = 200
         tau = 0.0002
         theta = 0.75
         convection_bound = 2
         artificial_diffusion = 1
         [DIFFERENTIAL_ALGEBRAIC_EQUATION_SYSTEM]
         EndSect  // DIFFERENTIAL_ALGEBRAIC_EQUATION_SYSTEM

         [LINEAR_EQUATION_SYSTEM]
            method = 2
            tolerance = 1e-006
            max_iterations = 100
            type_of_print = 0
         EndSect  // LINEAR_EQUATION_SYSTEM

      EndSect  // SOLUTION_TECHNIQUE

      [DEPTH]
         Touched = 1
         type = 0
         format = 2
         file_name = ||
         item_number = 1
      EndSect  // DEPTH

      [FLOOD_AND_DRY]
         Touched = 1
         type = 2
         drying_depth = 0.04
         flooding_depth = 0.05
         mass_depth = 0.06
         depth = -10
         max_depth = 10
         width = 0.005
         smoothing_parameter = 100
         friction_coefficient = 0
      EndSect  // FLOOD_AND_DRY

      [DENSITY]
         Touched = 1
         type = 0
         temperature_reference = 10
         salinity_reference = 32
      EndSect  // DENSITY

      [EDDY_VISCOSITY]
         Touched = 1
         [HORIZONTAL_EDDY_VISCOSITY]
            Touched = 0
            type = 3
            [CONSTANT_EDDY_FORMULATION]
               Touched = 0
               type = 1
               format = 0
               constant_value = 0.002
               file_name = ||
               item_number = 1
               item_name = ''
               type_of_soft_start = 2
               soft_time_interval = 0
               reference_value = 0
               type_of_time_interpolation = 1
            EndSect  // CONSTANT_EDDY_FORMULATION

            [SMAGORINSKY_FORMULATION]
               Touched = 0
               type = 3
               format = 0
               constant_value = 0.28
               file_name = ||
               item_number = 1
               item_name = ''
               type_of_soft_start = 2
               soft_time_interval = 0
               reference_value = 0
               type_of_time_interpolation = 1
               minimum_eddy_viscosity = 1.8e-006
               maximum_eddy_viscosity = 10000000000
            EndSect  // SMAGORINSKY_FORMULATION

         EndSect  // HORIZONTAL_EDDY_VISCOSITY

         [VERTICAL_EDDY_VISCOSITY]
            Touched = 0
            type = 4
            [CONSTANT_EDDY_FORMULATION]
               Touched = 0
               type = 1
               format = 0
               constant_value = 0.002
               file_name = ||
               item_number = 1
               item_name = ''
               type_of_soft_start = 2
               soft_time_interval = 0
               reference_value = 0
               type_of_time_interpolation = 1
               Ri_damping = 0
               Ri_a = 10
               Ri_b = 0.5
               mixing_length_constants = 0.41, -0.41
            EndSect  // CONSTANT_EDDY_FORMULATION

            [LOG_LAW_FORMULATION]
               Touched = 0
               type_of_Top_layer = 3
               thickness_of_Top_layer = 1
               fraction_of_depth = 0.5
               fraction_of_Top_layer = 0.5
               type_of_Bottom_layer = 3
               thickness_of_Bottom_layer = 1
               fraction_of_depth = 0.5
               fraction_of_Bottom_layer = 0.5
               minimum_eddy_viscosity = 1.8e-006
               maximum_eddy_viscosity = 0.4
               Ri_damping = 0
               Ri_a = 10
               Ri_b = 0.5
               mixing_length_constants = 0.41, -0.41
            EndSect  // LOG_LAW_FORMULATION

            [K_EPSILON_FORMULATION]
               Touched = 0
               type_of_Top_layer = 3
               thickness_of_Top_layer = 1
               fraction_of_depth = 0.5
               fraction_of_Top_layer = 0.5
               type_of_Bottom_layer = 3
               thickness_of_Bottom_layer = 1
               fraction_of_depth = 0.5
               fraction_of_Bottom_layer = 0.5
               minimum_eddy_viscosity = 1.8e-006
               maximum_eddy_viscosity = 0.4
            EndSect  // K_EPSILON_FORMULATION

         EndSect  // VERTICAL_EDDY_VISCOSITY

      EndSect  // EDDY_VISCOSITY

      [BED_RESISTANCE]
         Touched = 1
         type = 4
         [DRAG_COEFFICIENT]
            Touched = 1
            type = 2
            format = 0
            constant_value = 0.01
            file_name = ||
            item_number = 1
            item_name = ''
            type_of_soft_start = 2
            soft_time_interval = 0
            reference_value = 0
            type_of_time_interpolation = 1
         EndSect  // DRAG_COEFFICIENT

         [CHEZY_NUMBER]
            Touched = 1
            type = 3
            format = 0
            constant_value = 32
            file_name = ||
            item_number = 1
            item_name = ''
            type_of_soft_start = 2
            soft_time_interval = 0
            reference_value = 0
            type_of_time_interpolation = 1
         EndSect  // CHEZY_NUMBER

         [MANNING_NUMBER]
            Touched = 1
            type = 4
            format = 2
            constant_value = 32
            file_name = |.\CAOLV.dfsu|
            item_number = 1
            item_name = 'M'
            type_of_soft_start = 2
            soft_time_interval = 0
            reference_value = 0
            type_of_time_interpolation = 1
            type_of_Bottom_layer = 3
            thickness_of_Bottom_layer = 1
            fraction_of_depth = 0.5
            fraction_of_Bottom_layer = 0.5
         EndSect  // MANNING_NUMBER

         [ROUGHNESS]
            Touched = 1
            type = 5
            format = 0
            constant_value = 0.05
            file_name = ||
            item_number = 1
            item_name = ''
            type_of_soft_start = 2
            soft_time_interval = 0
            reference_value = 0
            type_of_time_interpolation = 1
            type_of_Bottom_layer = 3
            thickness_of_Bottom_layer = 1
            fraction_of_depth = 0.5
            fraction_of_Bottom_layer = 0.5
         EndSect  // ROUGHNESS

      EndSect  // BED_RESISTANCE

      [CORIOLIS]
         Touched = 1
         type = 2
         latitude = 0
      EndSect  // CORIOLIS

      [WIND_FORCING]
         type = 0
         format = 0
         constant_speed = 0
         constant_direction = 0
         file_name = ||
         neutral_pressure = 1013
         type_of_soft_start = 2
         soft_time_interval = 0
         [WIND_FRICTION]
            Touched = 1
            type = 0
            constant_friction = 0.001255
            linear_friction_low = 0.001255
            linear_friction_high = 0.002425
            linear_speed_low = 7
            linear_speed_high = 25
         EndSect  // WIND_FRICTION

      EndSect  // WIND_FORCING

      [ICE]
         Touched = 1
         type = 0
         format = 3
         c_cut_off = 0.9
         file_name = ||
         item_number_concentration = 1
         item_number_thickness = 2
         item_name_concentration = ''
         item_name_thickness = ''
         [ROUGHNESS]
            Touched = 1
            type = 0
            format = 0
            constant_value = 0
            file_name = ||
            item_number = 1
            item_name = ''
            type_of_soft_start = 2
            soft_time_interval = 0
            reference_value = 0
            type_of_time_interpolation = 1
         EndSect  // ROUGHNESS

      EndSect  // ICE

      [TIDAL_POTENTIAL]
         Touched = 1
         MzSEPfsListItemCount = 11
         type = 0
         format = 0
         constituent_file_name = ||
         number_of_constituents = 11
         [CONSTITUENT_1]
            Touched = 1
            name = 'M2'
            species = 2
            constituent = 1
            amplitude = 0.242334
            earthtide = 0.693
            period_scaling = 3600
            period = 12.4206012
            nodal_number_1 = 1
            nodal_number_2 = -0.037
            nodal_number_3 = -2.1
            arguments = 0, 0, 0, 0, 0
            phase = 0
         EndSect  // CONSTITUENT_1

         [CONSTITUENT_2]
            Touched = 1
            name = 'O1'
            species = 1
            constituent = 2
            amplitude = 0.100514
            earthtide = 0.695
            period_scaling = 3600
            period = 25.8193417
            nodal_number_1 = 1.009
            nodal_number_2 = 0.187
            nodal_number_3 = 10.8
            arguments = -1, 0, 0, 0, 0
            phase = 0
         EndSect  // CONSTITUENT_2

         [CONSTITUENT_3]
            Touched = 1
            name = 'S2'
            species = 2
            constituent = 2
            amplitude = 0.112841
            earthtide = 0.693
            period_scaling = 3600
            period = 12
            nodal_number_1 = 1
            nodal_number_2 = 0
            nodal_number_3 = 0
            arguments = 2, -2, 0, 0, 0
            phase = 0
         EndSect  // CONSTITUENT_3

         [CONSTITUENT_4]
            Touched = 1
            name = 'K2'
            species = 2
            constituent = 4
            amplitude = 0.030704
            earthtide = 0.693
            period_scaling = 3600
            period = 11.9672348
            nodal_number_1 = 1.024
            nodal_number_2 = 0.286
            nodal_number_3 = -17.7
            arguments = 2, 0, 0, 0, 0
            phase = 0
         EndSect  // CONSTITUENT_4

         [CONSTITUENT_5]
            Touched = 1
            name = 'N2'
            species = 2
            constituent = 3
            amplitude = 0.046398
            earthtide = 0.693
            period_scaling = 3600
            period = 12.6583482
            nodal_number_1 = 1
            nodal_number_2 = -0.037
            nodal_number_3 = -2.1
            arguments = -1, 0, 1, 0, 0
            phase = 0
         EndSect  // CONSTITUENT_5

         [CONSTITUENT_6]
            Touched = 1
            name = 'K1'
            species = 1
            constituent = 1
            amplitude = 0.141565
            earthtide = 0.736
            period_scaling = 3600
            period = 23.9344696
            nodal_number_1 = 1.006
            nodal_number_2 = 0.115
            nodal_number_3 = -8.9
            arguments = 1, 0, 0, 0, 0
            phase = 0
         EndSect  // CONSTITUENT_6

         [CONSTITUENT_7]
            Touched = 1
            name = 'P1'
            species = 1
            constituent = 3
            amplitude = 0.046843
            earthtide = 0.706
            period_scaling = 3600
            period = 24.0658902
            nodal_number_1 = 1
            nodal_number_2 = 0
            nodal_number_3 = 0
            arguments = 1, -2, 0, 0, 0
            phase = 0
         EndSect  // CONSTITUENT_7

         [CONSTITUENT_8]
            Touched = 1
            name = 'Q1'
            species = 1
            constituent = 4
            amplitude = 0.019256
            earthtide = 0.695
            period_scaling = 3600
            period = 26.8683566
            nodal_number_1 = 1.009
            nodal_number_2 = 0.187
            nodal_number_3 = 10.8
            arguments = -2, 0, 1, 0, 0
            phase = 0
         EndSect  // CONSTITUENT_8

         [CONSTITUENT_9]
            Touched = 1
            name = 'Mf'
            species = 0
            constituent = 1
            amplitude = 0.041742
            earthtide = 0.693
            period_scaling = 86400
            period = 13.660791
            nodal_number_1 = 1.043
            nodal_number_2 = 0.414
            nodal_number_3 = -23.7
            arguments = 2, 0, 0, 0, 0
            phase = 0
         EndSect  // CONSTITUENT_9

         [CONSTITUENT_10]
            Touched = 1
            name = 'Mm'
            species = 0
            constituent = 2
            amplitude = 0.022026
            earthtide = 0.693
            period_scaling = 86400
            period = 27.554553
            nodal_number_1 = 1
            nodal_number_2 = -0.13
            nodal_number_3 = 0
            arguments = 1, 0, -1, 0, 0
            phase = 0
         EndSect  // CONSTITUENT_10

         [CONSTITUENT_11]
            Touched = 1
            name = 'Ssa'
            species = 0
            constituent = 3
            amplitude = 0.019446
            earthtide = 0.693
            period_scaling = 86400
            period = 182.6211
            nodal_number_1 = 1
            nodal_number_2 = 0
            nodal_number_3 = 0
            arguments = 0, 2, 0, 0, 0
            phase = 0
         EndSect  // CONSTITUENT_11

      EndSect  // TIDAL_POTENTIAL

      [PRECIPITATION_EVAPORATION]
         Touched = 1
         type_of_precipitation = 0
         type_of_evaporation = 0
         [PRECIPITATION]
            Touched = 1
            type = 1
            format = 0
            constant_value = 0
            file_name = ||
            item_number = 1
            item_name = ''
            type_of_soft_start = 2
            soft_time_interval = 0
            reference_value = 0
            type_of_time_interpolation = 1
         EndSect  // PRECIPITATION

         [EVAPORATION]
            Touched = 1
            type = 1
            format = 0
            constant_value = 0
            file_name = ||
            item_number = 1
            item_name = ''
            type_of_soft_start = 2
            soft_time_interval = 0
            reference_value = 0
            type_of_time_interpolation = 1
         EndSect  // EVAPORATION

      EndSect  // PRECIPITATION_EVAPORATION

      [RADIATION_STRESS]
         Touched = 1
         type = 0
         format = 3
         file_name = ||
         soft_time_interval = 0
      EndSect  // RADIATION_STRESS

      [SOURCES]
         Touched = 1
         MzSEPfsListItemCount = 0
         number_of_sources = 0
         output_type = 0
         output_frequency = 1
         output_file_name = 'Jet_data.dfs0'
      EndSect  // SOURCES

      [STRUCTURE_MODULE]
         Structure_Version = 1, 1
         [CROSSSECTIONS]
            CrossSectionDataBridge = 'xns11'
            CrossSectionFile = ||
         EndSect  // CROSSSECTIONS

         [WEIR]
         EndSect  // WEIR

         [CULVERTS]
         EndSect  // CULVERTS

      EndSect  // STRUCTURE_MODULE

      [STRUCTURES]
         [RIVER_LINKS]
            type_of_coupling = 2
            line_information = 2
            output_of_link_data = 0
            file_name_curve = 'river_curve.xyz'
            file_name_section = 'river_section.xyz'
         EndSect  // RIVER_LINKS

         [URBAN_LINKS]
            output_of_link_data = 0
            file_name_curve = 'urban_curve.xyz'
            file_name_section = 'urban_section.xyz'
         EndSect  // URBAN_LINKS

         [GATES]
            Touched = 1
            MzSEPfsListItemCount = 0
            number_of_gates = 0
         EndSect  // GATES

         [DIKES]
            Touched = 1
            MzSEPfsListItemCount = 0
            output_of_link_data = 0
            file_name_section = 'line_section.xyz'
            number_of_dikes = 0
         EndSect  // DIKES

         [PIERS]
            Touched = 1
            MzSEPfsListItemCount = 0
            format = 0
            number_of_piers = 0
         EndSect  // PIERS

         [TURBINES]
            Touched = 1
            MzSEPfsListItemCount = 0
            format = 0
            number_of_turbines = 0
            output_type = 0
            output_frequency = 1
            output_file_name = 'turbine_data.dfs0'
         EndSect  // TURBINES

      EndSect  // STRUCTURES

      [WAVES]
         Touched = 1
         type = 1
         [WAVE_FIELD]
            Touched = 1
            format = 0
            type_of_wave_height = 2
            type_of_wave_period = 1
            wave_height = 1
            wave_period = 3
            wave_direction = 180
            file_name = ||
            item_number_for_wave_height = 1
            item_number_for_wave_period = 2
            item_number_for_wave_direction = 3
            item_name_for_wave_height = ''
            item_name_for_wave_period = ''
            item_name_for_wave_direction = ''
            type_of_soft_start = 2
            soft_time_interval = 0
         EndSect  // WAVE_FIELD

      EndSect  // WAVES

      [INITIAL_CONDITIONS]
         Touched = 1
         type = 1
         surface_elevation_constant = 0
         u_velocity_constant = 0
         v_velocity_constant = 0
         w_velocity_constant = 0
      EndSect  // INITIAL_CONDITIONS

      [BOUNDARY_CONDITIONS]
         Touched = 1
         MzSEPfsListItemCount = 3
         internal_land_boundary_Type = 1
         [CODE_1]
            type = 1
         EndSect  // CODE_1

         [CODE_2]
            identifier = ''
            type = 6
            type_interpolation_constrain = 0
            type_secondary = 1
            approach = 1
            type_of_vertical_profile = 1
            format = 3
            constant_value = 0
            file_name = |.\¶«ÄÏ±ß½ç.dfs1|
            item_number = 1
            item_name = '1'
            type_of_soft_start = 2
            soft_time_interval = 0
            reference_value = 0
            type_of_time_interpolation = 1
            type_of_space_interpolation = 1
            type_of_coriolis_correction = 0
            type_of_wind_correction = 0
            type_of_tilting = 1
            type_of_tilting_point = 1
            point_tilting = 1
            type_of_radiation_stress_correction = 1
            type_of_pressure_correction = 1
            type_of_radiation_stress_correction = 1
         EndSect  // CODE_2

         [CODE_3]
            identifier = ''
            type = 6
            type_interpolation_constrain = 0
            type_secondary = 1
            approach = 1
            type_of_vertical_profile = 1
            format = 3
            constant_value = 0
            file_name = |.\Î÷±±±ß½ç.dfs1|
            item_number = 1
            item_name = '1'
            type_of_soft_start = 2
            soft_time_interval = 0
            reference_value = 0
            type_of_time_interpolation = 1
            type_of_space_interpolation = 1
            type_of_coriolis_correction = 0
            type_of_wind_correction = 0
            type_of_tilting = 1
            type_of_tilting_point = 1
            point_tilting = 1
            type_of_radiation_stress_correction = 1
            type_of_pressure_correction = 1
            type_of_radiation_stress_correction = 1
         EndSect  // CODE_3

         [CODE_4]
            identifier = ''
            type = 6
            type_interpolation_constrain = 0
            type_secondary = 1
            approach = 1
            type_of_vertical_profile = 1
            format = 3
            constant_value = 0
            file_name = |.\¹àºÓ±ß½ç.dfs1|
            item_number = 1
            item_name = '1'
            type_of_soft_start = 2
            soft_time_interval = 0
            reference_value = 0
            type_of_time_interpolation = 1
            type_of_space_interpolation = 1
            type_of_coriolis_correction = 0
            type_of_wind_correction = 0
            type_of_tilting = 1
            type_of_tilting_point = 1
            point_tilting = 1
            type_of_radiation_stress_correction = 1
            type_of_pressure_correction = 1
            type_of_radiation_stress_correction = 1
         EndSect  // CODE_4

      EndSect  // BOUNDARY_CONDITIONS

      [TEMPERATURE_SALINITY_MODULE]
         temperature_mode = 0
         salinity_mode = 0
         [TIME]
            start_time_step = 0
            time_step_factor = 1
         EndSect  // TIME

         [SPACE]
            number_of_2D_mesh_geometry = 1
            number_of_3D_mesh_geometry = 2
         EndSect  // SPACE

         [EQUATION]
            Touched = 1
            minimum_temperature = -2.1
            maximum_temperature = 40
            minimum_salinity = 0
            maximum_salinity = 45
         EndSect  // EQUATION

         [SOLUTION_TECHNIQUE]
            Touched = 1
            scheme_of_time_integration = 2
            scheme_of_space_discretization_horizontal = 2
            scheme_of_space_discretization_vertical = 3
            method_of_space_discretization_horizontal = 0
         EndSect  // SOLUTION_TECHNIQUE

         [DIFFUSION]
            [HORIZONTAL_DIFFUSION]
               Touched = 1
               type = 1
               [SCALED_EDDY_VISCOSITY]
                  format = 0
                  sigma = 1
                  file_name = ||
                  item_number = 1
                  item_name = ''
               EndSect  // SCALED_EDDY_VISCOSITY

               [DIFFUSION_COEFFICIENT]
                  format = 0
                  constant_value = 0.01
                  file_name = ||
                  item_number = 1
                  item_name = ''
               EndSect  // DIFFUSION_COEFFICIENT

            EndSect  // HORIZONTAL_DIFFUSION

            [VERTICAL_DIFFUSION]
               Touched = 1
               type = 1
               [SCALED_EDDY_VISCOSITY]
                  format = 0
                  sigma = 1
                  file_name = ||
                  item_number = 1
                  item_name = ''
               EndSect  // SCALED_EDDY_VISCOSITY

               [DIFFUSION_COEFFICIENT]
                  format = 0
                  constant_value = 0.01
                  file_name = ||
                  item_number = 1
                  item_name = ''
               EndSect  // DIFFUSION_COEFFICIENT

            EndSect  // VERTICAL_DIFFUSION

         EndSect  // DIFFUSION

         [HEAT_EXCHANGE]
            Touched = 1
            type = 0
            type_of_latent_heat = 1
            Daltons_law_A = 0.5
            Daltons_law_B = 0.9
            latent_heat_critical_wind_speed = 2
            type_of_sensible_heat = 1
            sensible_heat_transfer_coefficient_heating = 0.0011
            sensible_heat_transfer_coefficient_cooling = 0.0011
            sensible_heat_critical_wind_speed = 2
            type_of_short_wave_radiation = 1
            Angstroms_law_A = 0.295
            Angstroms_law_B = 0.371
            displacement_hours = 0
            standard_meridian = 0
            Beers_law_beta = 0.3
            light_extinction = 1
            type_of_long_wave_radiation = 1
            long_wave_radiation_A = 0.5600000000000001
            long_wave_radiation_B = 0.077
            long_wave_radiation_C = 0.1
            long_wave_radiation_D = 0.9
            storage = 0
            [SHORT_WAVE_RADIATION_DATA]
               Touched = 1
               type = 1
               format = 0
               constant_value = 0
               file_name = ||
               item_number = 1
               item_name = ''
               type_of_soft_start = 2
               soft_time_interval = 0
               reference_value = 0
               type_of_time_interpolation = 1
            EndSect  // SHORT_WAVE_RADIATION_DATA

            [LONG_WAVE_RADIATION_DATA]
               Touched = 1
               type = 1
               format = 0
               constant_value = 0
               file_name = ||
               item_number = 1
               item_name = ''
               type_of_soft_start = 2
               soft_time_interval = 0
               reference_value = 0
               type_of_time_interpolation = 1
            EndSect  // LONG_WAVE_RADIATION_DATA

            [air_temperature]
               Touched = 1
               type = 1
               format = 0
               constant_value = 15
               file_name = ||
               item_number = 1
               item_name = ''
               type_of_soft_start = 2
               soft_time_interval = 0
               reference_value = 0
               type_of_time_interpolation = 1
            EndSect  // air_temperature

            [relative_humidity]
               Touched = 1
               type = 1
               format = 0
               constant_value = 88
               file_name = ||
               item_number = 1
               item_name = ''
               type_of_soft_start = 2
               soft_time_interval = 0
               reference_value = 0
               type_of_time_interpolation = 1
            EndSect  // relative_humidity

            [clearness_coefficient]
               Touched = 1
               type = 1
               format = 0
               constant_value = 70
               file_name = ||
               item_number = 1
               item_name = ''
               type_of_soft_start = 2
               soft_time_interval = 0
               reference_value = 0
               type_of_time_interpolation = 1
            EndSect  // clearness_coefficient

         EndSect  // HEAT_EXCHANGE

         [PRECIPITATION_EVAPORATION]
            Touched = 1
            type_of_precipitation = 1
            type_of_evaporation = 1
            [PRECIPITATION]
               Touched = 1
               type = 1
               format = 0
               constant_value = 0
               file_name = ||
               item_number = 1
               item_name = ''
               type_of_soft_start = 2
               soft_time_interval = 0
               reference_value = 0
               type_of_time_interpolation = 1
            EndSect  // PRECIPITATION

            [EVAPORATION]
               Touched = 1
               type = 1
               format = 0
               constant_value = 0
               file_name = ||
               item_number = 1
               item_name = ''
               type_of_soft_start = 2
               soft_time_interval = 0
               reference_value = 0
               type_of_time_interpolation = 1
            EndSect  // EVAPORATION

         EndSect  // PRECIPITATION_EVAPORATION

         [SOURCES]
            Touched = 1
            MzSEPfsListItemCount = 0
         EndSect  // SOURCES

         [INITIAL_CONDITIONS]
            Touched = 1
            [TEMPERATURE]
               Touched = 1
               type = 1
               format = 0
               constant_value = 10
               file_name = ||
               item_number = 1
               item_name = ''
               type_of_soft_start = 2
               soft_time_interval = 0
               reference_value = 0
               type_of_time_interpolation = 1
            EndSect  // TEMPERATURE

            [SALINITY]
               Touched = 1
               type = 1
               format = 0
               constant_value = 32
               file_name = ||
               item_number = 1
               item_name = ''
               type_of_soft_start = 2
               soft_time_interval = 0
               reference_value = 0
               type_of_time_interpolation = 1
            EndSect  // SALINITY

         EndSect  // INITIAL_CONDITIONS

         [BOUNDARY_CONDITIONS]
            Touched = 1
            MzSEPfsListItemCount = 3
            [CODE_1]
               [TEMPERATURE]
               EndSect  // TEMPERATURE

               [SALINITY]
               EndSect  // SALINITY

            EndSect  // CODE_1

            [CODE_2]
               [TEMPERATURE]
                  identifier = 'Temperature'
                  type = 2
                  type_interpolation_constrain = 0
                  type_secondary = 1
                  approach = 1
                  type_of_vertical_profile = 1
                  format = 0
                  constant_value = 10
                  file_name = ||
                  item_number = 1
                  item_name = ''
                  type_of_soft_start = 2
                  soft_time_interval = 0
                  reference_value = 0
                  type_of_time_interpolation = 1
                  type_of_space_interpolation = 1
                  type_of_coriolis_correction = 0
                  type_of_wind_correction = 0
                  type_of_tilting = 1
                  type_of_tilting_point = 1
                  point_tilting = 1
                  type_of_radiation_stress_correction = 1
                  type_of_pressure_correction = 1
                  type_of_radiation_stress_correction = 1
               EndSect  // TEMPERATURE

               [SALINITY]
                  identifier = 'Salinity'
                  type = 2
                  type_interpolation_constrain = 0
                  type_secondary = 1
                  approach = 1
                  type_of_vertical_profile = 1
                  format = 0
                  constant_value = 32
                  file_name = ||
                  item_number = 1
                  item_name = ''
                  type_of_soft_start = 2
                  soft_time_interval = 0
                  reference_value = 0
                  type_of_time_interpolation = 1
                  type_of_space_interpolation = 1
                  type_of_coriolis_correction = 0
                  type_of_wind_correction = 0
                  type_of_tilting = 1
                  type_of_tilting_point = 1
                  point_tilting = 1
                  type_of_radiation_stress_correction = 1
                  type_of_pressure_correction = 1
                  type_of_radiation_stress_correction = 1
               EndSect  // SALINITY

            EndSect  // CODE_2

            [CODE_3]
               [TEMPERATURE]
                  identifier = 'Temperature'
                  type = 2
                  type_interpolation_constrain = 0
                  type_secondary = 1
                  approach = 1
                  type_of_vertical_profile = 1
                  format = 0
                  constant_value = 10
                  file_name = ||
                  item_number = 1
                  item_name = ''
                  type_of_soft_start = 2
                  soft_time_interval = 0
                  reference_value = 0
                  type_of_time_interpolation = 1
                  type_of_space_interpolation = 1
                  type_of_coriolis_correction = 0
                  type_of_wind_correction = 0
                  type_of_tilting = 1
                  type_of_tilting_point = 1
                  point_tilting = 1
                  type_of_radiation_stress_correction = 1
                  type_of_pressure_correction = 1
                  type_of_radiation_stress_correction = 1
               EndSect  // TEMPERATURE

               [SALINITY]
                  identifier = 'Salinity'
                  type = 2
                  type_interpolation_constrain = 0
                  type_secondary = 1
                  approach = 1
                  type_of_vertical_profile = 1
                  format = 0
                  constant_value = 32
                  file_name = ||
                  item_number = 1
                  item_name = ''
                  type_of_soft_start = 2
                  soft_time_interval = 0
                  reference_value = 0
                  type_of_time_interpolation = 1
                  type_of_space_interpolation = 1
                  type_of_coriolis_correction = 0
                  type_of_wind_correction = 0
                  type_of_tilting = 1
                  type_of_tilting_point = 1
                  point_tilting = 1
                  type_of_radiation_stress_correction = 1
                  type_of_pressure_correction = 1
                  type_of_radiation_stress_correction = 1
               EndSect  // SALINITY

            EndSect  // CODE_3

            [CODE_4]
               [TEMPERATURE]
                  identifier = 'Temperature'
                  type = 2
                  type_interpolation_constrain = 0
                  type_secondary = 1
                  approach = 1
                  type_of_vertical_profile = 1
                  format = 0
                  constant_value = 10
                  file_name = ||
                  item_number = 1
                  item_name = ''
                  type_of_soft_start = 2
                  soft_time_interval = 0
                  reference_value = 0
                  type_of_time_interpolation = 1
                  type_of_space_interpolation = 1
                  type_of_coriolis_correction = 0
                  type_of_wind_correction = 0
                  type_of_tilting = 1
                  type_of_tilting_point = 1
                  point_tilting = 1
                  type_of_radiation_stress_correction = 1
                  type_of_pressure_correction = 1
                  type_of_radiation_stress_correction = 1
               EndSect  // TEMPERATURE

               [SALINITY]
                  identifier = 'Salinity'
                  type = 2
                  type_interpolation_constrain = 0
                  type_secondary = 1
                  approach = 1
                  type_of_vertical_profile = 1
                  format = 0
                  constant_value = 32
                  file_name = ||
                  item_number = 1
                  item_name = ''
                  type_of_soft_start = 2
                  soft_time_interval = 0
                  reference_value = 0
                  type_of_time_interpolation = 1
                  type_of_space_interpolation = 1
                  type_of_coriolis_correction = 0
                  type_of_wind_correction = 0
                  type_of_tilting = 1
                  type_of_tilting_point = 1
                  point_tilting = 1
                  type_of_radiation_stress_correction = 1
                  type_of_pressure_correction = 1
                  type_of_radiation_stress_correction = 1
               EndSect  // SALINITY

            EndSect  // CODE_4

         EndSect  // BOUNDARY_CONDITIONS

      EndSect  // TEMPERATURE_SALINITY_MODULE

      [TURBULENCE_MODULE]
         mode = 0
         [TIME]
            start_time_step = 0
            time_step_factor = 1
         EndSect  // TIME

         [SPACE]
            number_of_2D_mesh_geometry = 1
            number_of_3D_mesh_geometry = 2
         EndSect  // SPACE

         [EQUATION]
            Touched = 1
            c1e = 1.44
            c2e = 1.92
            c3e = 0
            prandtl_number = 0.9
            cmy = 0.09
            minimum_kinetic_energy = 1e-007
            maximum_kinetic_energy = 10000000000
            minimum_dissipation_of_kinetic_energy = 5e-010
            maximum_dissipation_of_kinetic_energy = 10000000000
            surface_dissipation_parameter = 0.07000000000000001
            Ri_damping = 1
         EndSect  // EQUATION

         [SOLUTION_TECHNIQUE]
            Touched = 1
            scheme_of_time_integration = 1
            scheme_of_space_discretization_horizontal = 1
            scheme_of_space_discretization_vertical = 1
            method_of_space_discretization_horizontal = 0
         EndSect  // SOLUTION_TECHNIQUE

         [DIFFUSION]
            Touched = 1
            sigma_k_h = 1
            sigma_e_h = 1.3
            sigma_k = 1
            sigma_e = 1.3
         EndSect  // DIFFUSION

         [SOURCES]
            Touched = 1
            MzSEPfsListItemCount = 0
         EndSect  // SOURCES

         [INITIAL_CONDITIONS]
            Touched = 1
            [KINETIC_ENERGY]
               Touched = 1
               type = 1
               format = 0
               constant_value = 1e-007
               file_name = ||
               item_number = 1
               item_name = ''
               type_of_soft_start = 2
               soft_time_interval = 0
               reference_value = 0
               type_of_time_interpolation = 1
            EndSect  // KINETIC_ENERGY

            [DISSIPATION_OF_KINETIC_ENERGY]
               Touched = 1
               type = 1
               format = 0
               constant_value = 5e-010
               file_name = ||
               item_number = 1
               item_name = ''
               type_of_soft_start = 2
               soft_time_interval = 0
               reference_value = 0
               type_of_time_interpolation = 1
            EndSect  // DISSIPATION_OF_KINETIC_ENERGY

         EndSect  // INITIAL_CONDITIONS

         [BOUNDARY_CONDITIONS]
            Touched = 1
            MzSEPfsListItemCount = 3
            [CODE_1]
               [KINETIC_ENERGY]
               EndSect  // KINETIC_ENERGY

               [DISSIPATION_OF_KINETIC_ENERGY]
               EndSect  // DISSIPATION_OF_KINETIC_ENERGY

            EndSect  // CODE_1

            [CODE_2]
               [KINETIC_ENERGY]
                  identifier = 'Turbulent kinetic energy'
                  type = 2
                  type_interpolation_constrain = 0
                  type_secondary = 1
                  approach = 1
                  type_of_vertical_profile = 1
                  format = 0
                  constant_value = 1e-007
                  file_name = ||
                  item_number = 1
                  item_name = ''
                  type_of_soft_start = 2
                  soft_time_interval = 0
                  reference_value = 0
                  type_of_time_interpolation = 1
                  type_of_space_interpolation = 1
                  type_of_coriolis_correction = 0
                  type_of_wind_correction = 0
                  type_of_tilting = 1
                  type_of_tilting_point = 1
                  point_tilting = 1
                  type_of_radiation_stress_correction = 1
                  type_of_pressure_correction = 1
                  type_of_radiation_stress_correction = 1
               EndSect  // KINETIC_ENERGY

               [DISSIPATION_OF_KINETIC_ENERGY]
                  identifier = 'Dissipation of turbulent kinetic energy'
                  type = 2
                  type_interpolation_constrain = 0
                  type_secondary = 1
                  approach = 1
                  type_of_vertical_profile = 1
                  format = 0
                  constant_value = 5e-010
                  file_name = ||
                  item_number = 1
                  item_name = ''
                  type_of_soft_start = 2
                  soft_time_interval = 0
                  reference_value = 0
                  type_of_time_interpolation = 1
                  type_of_space_interpolation = 1
                  type_of_coriolis_correction = 0
                  type_of_wind_correction = 0
                  type_of_tilting = 1
                  type_of_tilting_point = 1
                  point_tilting = 1
                  type_of_radiation_stress_correction = 1
                  type_of_pressure_correction = 1
                  type_of_radiation_stress_correction = 1
               EndSect  // DISSIPATION_OF_KINETIC_ENERGY

            EndSect  // CODE_2

            [CODE_3]
               [KINETIC_ENERGY]
                  identifier = 'Turbulent kinetic energy'
                  type = 2
                  type_interpolation_constrain = 0
                  type_secondary = 1
                  approach = 1
                  type_of_vertical_profile = 1
                  format = 0
                  constant_value = 1e-007
                  file_name = ||
                  item_number = 1
                  item_name = ''
                  type_of_soft_start = 2
                  soft_time_interval = 0
                  reference_value = 0
                  type_of_time_interpolation = 1
                  type_of_space_interpolation = 1
                  type_of_coriolis_correction = 0
                  type_of_wind_correction = 0
                  type_of_tilting = 1
                  type_of_tilting_point = 1
                  point_tilting = 1
                  type_of_radiation_stress_correction = 1
                  type_of_pressure_correction = 1
                  type_of_radiation_stress_correction = 1
               EndSect  // KINETIC_ENERGY

               [DISSIPATION_OF_KINETIC_ENERGY]
                  identifier = 'Dissipation of turbulent kinetic energy'
                  type = 2
                  type_interpolation_constrain = 0
                  type_secondary = 1
                  approach = 1
                  type_of_vertical_profile = 1
                  format = 0
                  constant_value = 5e-010
                  file_name = ||
                  item_number = 1
                  item_name = ''
                  type_of_soft_start = 2
                  soft_time_interval = 0
                  reference_value = 0
                  type_of_time_interpolation = 1
                  type_of_space_interpolation = 1
                  type_of_coriolis_correction = 0
                  type_of_wind_correction = 0
                  type_of_tilting = 1
                  type_of_tilting_point = 1
                  point_tilting = 1
                  type_of_radiation_stress_correction = 1
                  type_of_pressure_correction = 1
                  type_of_radiation_stress_correction = 1
               EndSect  // DISSIPATION_OF_KINETIC_ENERGY

            EndSect  // CODE_3

            [CODE_4]
               [KINETIC_ENERGY]
                  identifier = 'Turbulent kinetic energy'
                  type = 2
                  type_interpolation_constrain = 0
                  type_secondary = 1
                  approach = 1
                  type_of_vertical_profile = 1
                  format = 0
                  constant_value = 1e-007
                  file_name = ||
                  item_number = 1
                  item_name = ''
                  type_of_soft_start = 2
                  soft_time_interval = 0
                  reference_value = 0
                  type_of_time_interpolation = 1
                  type_of_space_interpolation = 1
                  type_of_coriolis_correction = 0
                  type_of_wind_correction = 0
                  type_of_tilting = 1
                  type_of_tilting_point = 1
                  point_tilting = 1
                  type_of_radiation_stress_correction = 1
                  type_of_pressure_correction = 1
                  type_of_radiation_stress_correction = 1
               EndSect  // KINETIC_ENERGY

               [DISSIPATION_OF_KINETIC_ENERGY]
                  identifier = 'Dissipation of turbulent kinetic energy'
                  type = 2
                  type_interpolation_constrain = 0
                  type_secondary = 1
                  approach = 1
                  type_of_vertical_profile = 1
                  format = 0
                  constant_value = 5e-010
                  file_name = ||
                  item_number = 1
                  item_name = ''
                  type_of_soft_start = 2
                  soft_time_interval = 0
                  reference_value = 0
                  type_of_time_interpolation = 1
                  type_of_space_interpolation = 1
                  type_of_coriolis_correction = 0
                  type_of_wind_correction = 0
                  type_of_tilting = 1
                  type_of_tilting_point = 1
                  point_tilting = 1
                  type_of_radiation_stress_correction = 1
                  type_of_pressure_correction = 1
                  type_of_radiation_stress_correction = 1
               EndSect  // DISSIPATION_OF_KINETIC_ENERGY

            EndSect  // CODE_4

         EndSect  // BOUNDARY_CONDITIONS

      EndSect  // TURBULENCE_MODULE

      [DECOUPLING]
         Touched = 1
         type = 1
         file_name_flux = |.\¼ÆËãNEW_DecouplingFlux.dfsu|
         file_name_area = |.\¼ÆËãNEW_DecouplingArea.dfsu|
         file_name_volume = ||
         specification_file = |.\¼ÆËãNEW_Decoupled.m21fm|
         first_time_step = 0
         last_time_step = 8759
         time_step_frequency = 1
      EndSect  // DECOUPLING

      [OUTPUTS]
         Touched = 1
         MzSEPfsListItemCount = 2
         number_of_outputs = 2
         [OUTPUT_1]
            Touched = 1
            include = 1
            title = '³±Î»'
            file_name = |..\result\³±Î».dfsu|
            type = 1
            format = 2
            flood_and_dry = 2
            coordinate_type = 'LONG/LAT'
            zone = 0
            input_file_name = ||
            input_format = 1
            interpolation_type = 1
            first_time_step = 0
            last_time_step = 8759
            time_step_frequency = 1
            number_of_points = 6
            [POINT_1]
               name = 'Á¬ÔÆ¸Û'
               x = 119.4166667
               y = 34.75
               z = 0
               layer = 1
            EndSect  // POINT_1

            [POINT_2]
               name = 'ÑàÎ²¸Û'
               x = 119.791
               y = 34.478
               z = 0
               layer = 1
            EndSect  // POINT_2

            [POINT_3]
               name = 'ÈÕÕÕ¸Û'
               x = 119.55
               y = 35.3666667
               z = 0
               layer = 1
            EndSect  // POINT_3

            [POINT_4]
               name = 'ÇØÉ½µº'
               x = 119.2833333
               y = 34.8666667
               z = 0
               layer = 1
            EndSect  // POINT_4

            [POINT_5]
               name = 'á°É½¸Û'
               x = 119.3666667
               y = 35.0833333
               z = 0
               layer = 1
            EndSect  // POINT_5

            [POINT_6]
               name = 'Çàµº¸Û'
               x = 120.3
               y = 36.08333
               z = -15.53027
               layer = 1
            EndSect  // POINT_6

            [LINE]
               npoints = 3
               x_first = 119.1771
               y_first = 34.29783
               z_first = -39.80466
               x_last = 120.79074
               y_last = 36.27584
               z_last = 8.744120000000001
            EndSect  // LINE

            [AREA]
               number_of_points = 4
               [POINT_1]
                  x = 119.1609636
                  y = 34.2780499
               EndSect  // POINT_1

               [POINT_2]
                  x = 119.1609636
                  y = 36.2956201
               EndSect  // POINT_2

               [POINT_3]
                  x = 120.8068764
                  y = 36.2956201
               EndSect  // POINT_3

               [POINT_4]
                  x = 120.8068764
                  y = 34.2780499
               EndSect  // POINT_4

               layer_min = 1
               layer_max = 10
            EndSect  // AREA

            [PARAMETERS_2D]
               Touched = 0
               SURFACE_ELEVATION = 1
               STILL_WATER_DEPTH = 1
               TOTAL_WATER_DEPTH = 1
               U_VELOCITY = 0
               V_VELOCITY = 0
               P_FLUX = 0
               Q_FLUX = 0
               CURRENT_SPEED = 0
               CURRENT_DIRECTION = 0
               WIND_U_VELOCITY = 0
               WIND_V_VELOCITY = 0
               AIR_PRESSURE = 0
               PRECIPITATION = 0
               EVAPORATION = 0
               DRAG_COEFFICIENT = 0
               EDDY_VISCOSITY = 0
               CFL_NUMBER = 0
               CONVERGENCE_ANGLE = 0
               AREA = 0
            EndSect  // PARAMETERS_2D

            [PARAMETERS_3D]
               Touched = 0
               U_VELOCITY = 1
               V_VELOCITY = 1
               W_VELOCITY = 1
               WS_VELOCITY = 0
               CURRENT_SPEED = 0
               CURRENT_DIRECTION_HORIZONTAL = 0
               CURRENT_DIRECTION_VERTICAL = 0
               HORIZONTAL_EDDY_VISCOSITY = 0
               VERTICAL_EDDY_VISCOSITY = 0
               CFL_NUMBER = 0
               VOLUME = 0
            EndSect  // PARAMETERS_3D

            [DISCHARGE]
               Touched = 0
               Type = 1
               DISCHARGE = 1
               ACCUMULATED_DISCHARGE = 1
               DISCHARGE_POSITIVE = 1
               ACCUMULATED_DISCHARGE_POSITIVE = 1
               DISCHARGE_NEGATIVE = 1
               ACCUMULATED_DISCHARGE_NEGATIVE = 1
               FLOW = 1
            EndSect  // DISCHARGE

            [MASSBUDGET]
               Touched = 0
               DISCHARGE = 1
               ACCUMULATED_DISCHARGE = 1
               FLOW = 1
            EndSect  // MASSBUDGET

            [INUNDATION]
               Touched = 0
               MAXIMUM_HEIGHT = 1
               TIME_MAXIMUM_HEIGHT = 1
               MAXIMUM_CURRENT_SPEED = 1
               TIME_MAXIMUM_CURRENT_SPEED = 1
               DURATION_ABOVE_THRESHOLD = 1
               threshold_height = 0
            EndSect  // INUNDATION

         EndSect  // OUTPUT_1

         [OUTPUT_2]
            Touched = 1
            include = 1
            title = 'Á÷³¡'
            file_name = |..\result\Á÷³¡.dfsu|
            type = 1
            format = 2
            flood_and_dry = 2
            coordinate_type = 'LONG/LAT'
            zone = 0
            input_file_name = ||
            input_format = 1
            interpolation_type = 1
            first_time_step = 0
            last_time_step = 8759
            time_step_frequency = 1
            number_of_points = 1
            [POINT_1]
               name = 'Point 1'
               x = 119.98392
               y = 35.286835
               z = -15.53027
               layer = 1
            EndSect  // POINT_1

            [LINE]
               npoints = 3
               x_first = 119.1771
               y_first = 34.29783
               z_first = -39.80466
               x_last = 120.79074
               y_last = 36.27584
               z_last = 8.744120000000001
            EndSect  // LINE

            [AREA]
               number_of_points = 4
               [POINT_1]
                  x = 119.1609636
                  y = 34.2780499
               EndSect  // POINT_1

               [POINT_2]
                  x = 119.1609636
                  y = 36.2956201
               EndSect  // POINT_2

               [POINT_3]
                  x = 120.8068764
                  y = 36.2956201
               EndSect  // POINT_3

               [POINT_4]
                  x = 120.8068764
                  y = 34.2780499
               EndSect  // POINT_4

               layer_min = 1
               layer_max = 10
            EndSect  // AREA

            [PARAMETERS_2D]
               Touched = 0
               SURFACE_ELEVATION = 1
               STILL_WATER_DEPTH = 0
               TOTAL_WATER_DEPTH = 0
               U_VELOCITY = 1
               V_VELOCITY = 1
               P_FLUX = 0
               Q_FLUX = 0
               CURRENT_SPEED = 0
               CURRENT_DIRECTION = 0
               WIND_U_VELOCITY = 0
               WIND_V_VELOCITY = 0
               AIR_PRESSURE = 0
               PRECIPITATION = 0
               EVAPORATION = 0
               DRAG_COEFFICIENT = 0
               EDDY_VISCOSITY = 0
               CFL_NUMBER = 0
               CONVERGENCE_ANGLE = 0
               AREA = 0
            EndSect  // PARAMETERS_2D

            [PARAMETERS_3D]
               Touched = 0
               U_VELOCITY = 1
               V_VELOCITY = 1
               W_VELOCITY = 1
               WS_VELOCITY = 0
               CURRENT_SPEED = 0
               CURRENT_DIRECTION_HORIZONTAL = 0
               CURRENT_DIRECTION_VERTICAL = 0
               HORIZONTAL_EDDY_VISCOSITY = 0
               VERTICAL_EDDY_VISCOSITY = 0
               CFL_NUMBER = 0
               VOLUME = 0
            EndSect  // PARAMETERS_3D

            [DISCHARGE]
               Touched = 0
               Type = 1
               DISCHARGE = 1
               ACCUMULATED_DISCHARGE = 1
               DISCHARGE_POSITIVE = 1
               ACCUMULATED_DISCHARGE_POSITIVE = 1
               DISCHARGE_NEGATIVE = 1
               ACCUMULATED_DISCHARGE_NEGATIVE = 1
               FLOW = 1
            EndSect  // DISCHARGE

            [MASSBUDGET]
               Touched = 0
               DISCHARGE = 1
               ACCUMULATED_DISCHARGE = 1
               FLOW = 1
            EndSect  // MASSBUDGET

            [INUNDATION]
               Touched = 0
               MAXIMUM_HEIGHT = 1
               TIME_MAXIMUM_HEIGHT = 1
               MAXIMUM_CURRENT_SPEED = 1
               TIME_MAXIMUM_CURRENT_SPEED = 1
               DURATION_ABOVE_THRESHOLD = 1
               threshold_height = 0
            EndSect  // INUNDATION

         EndSect  // OUTPUT_2

      EndSect  // OUTPUTS

   EndSect  // HYDRODYNAMIC_MODULE

   [TRANSPORT_MODULE]
      mode = 0
      [EQUATION]
         formulation = 4
      EndSect  // EQUATION

      [TIME]
         start_time_step = 0
         time_step_factor = 1
      EndSect  // TIME

      [SPACE]
         number_of_2D_mesh_geometry = 1
         number_of_2D_mesh_velocity = 1
         number_of_2D_mesh_concentration = 1
         number_of_3D_mesh_geometry = 2
         number_of_3D_mesh_velocity = 2
         number_of_3D_mesh_concentration = 2
      EndSect  // SPACE

      [COMPONENTS]
         Touched = 1
         MzSEPfsListItemCount = 1
         number_of_components = 1
         [COMPONENT_1]
            Touched = 1
            name = 'Component 1'
            type = 2
            dimension = 3
            description = 'Concentration - component 1'
            EUM_type = 100201
            EUM_unit = 99000
            unit = ''
            minimum_value = 0
            maximum_value = 10000000000
         EndSect  // COMPONENT_1

      EndSect  // COMPONENTS

      [SOLUTION_TECHNIQUE]
         Touched = 1
         scheme_of_time_integration = 2
         scheme_of_space_discretization_horizontal = 2
         scheme_of_space_discretization_vertical = 3
         method_of_space_discretization_horizontal = 0
      EndSect  // SOLUTION_TECHNIQUE

      [HYDRODYNAMIC_CONDITIONS]
         Touched = 1
         type = 0
         format = 0
         surface_elevation_constant = 0
         u_velocity_constant = 0
         v_velocity_constant = 0
         w_velocity_constant = 0
         file_name = ||
      EndSect  // HYDRODYNAMIC_CONDITIONS

      [DISPERSION]
         [HORIZONTAL_DISPERSION]
            Touched = 1
            MzSEPfsListItemCount = 1
            [COMPONENT_1]
               Touched = 1
               type = 2
               [SCALED_EDDY_VISCOSITY]
                  format = 0
                  sigma = 1
                  file_name = ||
                  item_number = 1
                  item_name = ''
               EndSect  // SCALED_EDDY_VISCOSITY

               [DISPERSION_COEFFICIENT]
                  format = 0
                  constant_value = 0.01
                  file_name = ||
                  item_number = 1
                  item_name = ''
               EndSect  // DISPERSION_COEFFICIENT

            EndSect  // COMPONENT_1

         EndSect  // HORIZONTAL_DISPERSION

         [VERTICAL_DISPERSION]
            Touched = 1
            MzSEPfsListItemCount = 1
            [COMPONENT_1]
               Touched = 1
               type = 2
               [SCALED_EDDY_VISCOSITY]
                  format = 0
                  sigma = 1
                  file_name = ||
                  item_number = 1
                  item_name = ''
               EndSect  // SCALED_EDDY_VISCOSITY

               [DISPERSION_COEFFICIENT]
                  format = 0
                  constant_value = 0.01
                  file_name = ||
                  item_number = 1
                  item_name = ''
               EndSect  // DISPERSION_COEFFICIENT

            EndSect  // COMPONENT_1

         EndSect  // VERTICAL_DISPERSION

      EndSect  // DISPERSION

      [DECAY]
         Touched = 1
         MzSEPfsListItemCount = 1
         [COMPONENT_1]
            Touched = 1
            type = 0
            format = 0
            constant_value = 0
            file_name = ||
            item_number = 1
            item_name = ''
            type_of_soft_start = 2
            soft_time_interval = 0
            reference_value = 0
            type_of_time_interpolation = 1
         EndSect  // COMPONENT_1

      EndSect  // DECAY

      [PRECIPITATION_EVAPORATION]
         Touched = 1
         MzSEPfsListItemCount = 1
         [COMPONENT_1]
            Touched = 1
            type_of_precipitation = 1
            type_of_evaporation = 1
            [PRECIPITATION]
               Touched = 1
               type = 1
               format = 0
               constant_value = 0
               file_name = ||
               item_number = 1
               item_name = ''
               type_of_soft_start = 2
               soft_time_interval = 0
               reference_value = 0
               type_of_time_interpolation = 1
            EndSect  // PRECIPITATION

            [EVAPORATION]
               Touched = 1
               type = 1
               format = 0
               constant_value = 0
               file_name = ||
               item_number = 1
               item_name = ''
               type_of_soft_start = 2
               soft_time_interval = 0
               reference_value = 0
               type_of_time_interpolation = 1
            EndSect  // EVAPORATION

         EndSect  // COMPONENT_1

      EndSect  // PRECIPITATION_EVAPORATION

      [SOURCES]
         Touched = 1
         MzSEPfsListItemCount = 0
      EndSect  // SOURCES

      [INITIAL_CONDITIONS]
         Touched = 1
         MzSEPfsListItemCount = 1
         [COMPONENT_1]
            Touched = 1
            type = 1
            format = 0
            constant_value = 0
            file_name = ||
            item_number = 1
            item_name = ''
            type_of_soft_start = 2
            soft_time_interval = 0
            reference_value = 0
            type_of_time_interpolation = 1
         EndSect  // COMPONENT_1

      EndSect  // INITIAL_CONDITIONS

      [BOUNDARY_CONDITIONS]
         Touched = 1
         MzSEPfsListItemCount = 3
         [CODE_1]
         EndSect  // CODE_1

         [CODE_2]
            Touched = 1
            MzSEPfsListItemCount = 1
            [COMPONENT_1]
               Touched = 1
               type = 2
               format = 0
               constant_value = 0
               file_name = ||
               item_number = 1
               item_name = ''
               type_of_soft_start = 2
               soft_time_interval = 0
               reference_value = 0
               type_of_time_interpolation = 1
               type_of_space_interpolation = 1
            EndSect  // COMPONENT_1

         EndSect  // CODE_2

         [CODE_3]
            Touched = 1
            MzSEPfsListItemCount = 1
            [COMPONENT_1]
               Touched = 1
               type = 2
               format = 0
               constant_value = 0
               file_name = ||
               item_number = 1
               item_name = ''
               type_of_soft_start = 2
               soft_time_interval = 0
               reference_value = 0
               type_of_time_interpolation = 1
               type_of_space_interpolation = 1
            EndSect  // COMPONENT_1

         EndSect  // CODE_3

         [CODE_4]
            Touched = 1
            MzSEPfsListItemCount = 1
            [COMPONENT_1]
               Touched = 1
               type = 2
               format = 0
               constant_value = 0
               file_name = ||
               item_number = 1
               item_name = ''
               type_of_soft_start = 2
               soft_time_interval = 0
               reference_value = 0
               type_of_time_interpolation = 1
               type_of_space_interpolation = 1
            EndSect  // COMPONENT_1

         EndSect  // CODE_4

      EndSect  // BOUNDARY_CONDITIONS

      [OUTPUTS]
         Touched = 1
         MzSEPfsListItemCount = 0
         number_of_outputs = 0
      EndSect  // OUTPUTS

   EndSect  // TRANSPORT_MODULE

   [ECOLAB_MODULE]
      mode = 0
      [EQUATION]
         formulation = 4
      EndSect  // EQUATION

      [TIME]
         start_time_step = 0
         time_step_factor = 1
      EndSect  // TIME

      [SPACE]
         number_of_2D_mesh_geometry = 1
         number_of_2D_mesh_velocity = 1
         number_of_2D_mesh_concentration = 1
         number_of_3D_mesh_geometry = 2
         number_of_3D_mesh_velocity = 2
         number_of_3D_mesh_concentration = 2
      EndSect  // SPACE

      [MODEL_DEFINITION]
         Touched = 1
         model_definition_file = ||
         integration_method = 1
         update_frequency = 1
         type_of_processes = 1
      EndSect  // MODEL_DEFINITION

      [DISPERSION]
         [HORIZONTAL_DISPERSION]
            Touched = 1
            MzSEPfsListItemCount = 0
         EndSect  // HORIZONTAL_DISPERSION

         [VERTICAL_DISPERSION]
            Touched = 1
            MzSEPfsListItemCount = 0
         EndSect  // VERTICAL_DISPERSION

      EndSect  // DISPERSION

   EndSect  // ECOLAB_MODULE

   [MUD_TRANSPORT_MODULE]
      mode = 0
      [EQUATION]
         formulation = 4
      EndSect  // EQUATION

      [TIME]
         start_time_step = 0
         time_step_factor = 1
      EndSect  // TIME

      [SPACE]
         number_of_2D_mesh_geometry = 1
         number_of_2D_mesh_velocity = 1
         number_of_2D_mesh_concentration = 1
         number_of_3D_mesh_geometry = 2
         number_of_3D_mesh_velocity = 2
         number_of_3D_mesh_concentration = 2
      EndSect  // SPACE

      [MODEL_DEFINITION]
         Touched = 1
         number_of_fractions = 1
         number_of_layers = 1
      EndSect  // MODEL_DEFINITION

      [SOLUTION_TECHNIQUE]
         Touched = 1
         scheme_of_time_integration = 2
         scheme_of_space_discretization_horizontal = 2
         scheme_of_space_discretization_vertical = 3
         method_of_space_discretization_horizontal = 0
         integration_method = 1
         update_frequency = 1
      EndSect  // SOLUTION_TECHNIQUE

      [WATER_COLUMN]
         [SAND_FRACTIONS]
            Touched = 1
            MzSEPfsListItemCount = 1
            sand_fraction_description = 0
            [FRACTION_1]
               Touched = 1
               include_sand = true
               mean_settling_velocity = 0.001
            EndSect  // FRACTION_1

         EndSect  // SAND_FRACTIONS

         [SETTLING_VELOCITY]
            Touched = 1
            MzSEPfsListItemCount = 1
            flocculation_description = 1
            hindered_settling_description = 0
            rho_sediment = 2650
            cfloc = 0.01
            cgel = 50
            chinder = 10
            c1_salt = 0.5
            c2_salt = -0.33
            [FRACTION_1]
               Touched = 1
               gamma = 1
               wsn = 1
               [CONSTANT_SETTLING_VELOCITY]
                  Touched = 1
                  type = 1
                  format = 0
                  constant_value = 0.0005
                  file_name = ||
                  item_number = 1
                  item_name = ''
                  type_of_soft_start = 2
                  soft_time_interval = 0
                  reference_value = 0
                  type_of_time_interpolation = 1
               EndSect  // CONSTANT_SETTLING_VELOCITY

               [SETTLING_VELOCITY_COEFFICIENT]
                  Touched = 1
                  type = 1
                  format = 0
                  constant_value = 5
                  file_name = ||
                  item_number = 1
                  item_name = ''
                  type_of_soft_start = 2
                  soft_time_interval = 0
                  reference_value = 0
                  type_of_time_interpolation = 1
               EndSect  // SETTLING_VELOCITY_COEFFICIENT

            EndSect  // FRACTION_1

         EndSect  // SETTLING_VELOCITY

         [DEPOSITION]
            Touched = 1
            MzSEPfsListItemCount = 1
            concentration_profile = 1
            centroid_height = 0.3
            [FRACTION_1]
               Touched = 1
               [CRITICAL_SHEARSTRESS_FOR_DEPOSITION]
                  Touched = 1
                  type = 1
                  format = 0
                  constant_value = 0.07000000000000001
                  file_name = ||
                  item_number = 1
                  item_name = ''
                  type_of_soft_start = 2
                  soft_time_interval = 0
                  reference_value = 0
                  type_of_time_interpolation = 1
               EndSect  // CRITICAL_SHEARSTRESS_FOR_DEPOSITION

            EndSect  // FRACTION_1

         EndSect  // DEPOSITION

         [DENSITY_AND_VISCOSITY]
            Touched = 1
            include_density_feedback_on_HD = false
            density_of_sediment = 2650
            base_in_viscosity_formula = 1
            concentration_in_viscosity_formula = 1
         EndSect  // DENSITY_AND_VISCOSITY

      EndSect  // WATER_COLUMN

      [BED]
         [EROSION]
            Touched = 1
            MzSEPfsListItemCount = 1
            max_concentration_due_to_erosion = 50
            [LAYER_1]
               Touched = 1
               description = 1
               [EROSION_COEFFICIENT]
                  Touched = 1
                  type = 1
                  format = 0
                  constant_value = 5e-005
                  file_name = ||
                  item_number = 1
                  item_name = ''
                  type_of_soft_start = 2
                  soft_time_interval = 0
                  reference_value = 0
                  type_of_time_interpolation = 1
               EndSect  // EROSION_COEFFICIENT

               [CRITICAL_SHEARSTRESS_FOR_EROSION]
                  Touched = 1
                  type = 1
                  format = 0
                  constant_value = 0.1
                  file_name = ||
                  item_number = 1
                  item_name = ''
                  type_of_soft_start = 2
                  soft_time_interval = 0
                  reference_value = 0
                  type_of_time_interpolation = 1
               EndSect  // CRITICAL_SHEARSTRESS_FOR_EROSION

               [POWER_OF_EROSION]
                  Touched = 1
                  type = 1
                  format = 0
                  constant_value = 8.300000000000001
                  file_name = ||
                  item_number = 1
                  item_name = ''
                  type_of_soft_start = 2
                  soft_time_interval = 0
                  reference_value = 0
                  type_of_time_interpolation = 1
               EndSect  // POWER_OF_EROSION

            EndSect  // LAYER_1

         EndSect  // EROSION

         [BED_DENSITY]
            Touched = 1
            MzSEPfsListItemCount = 1
            [LAYER_1]
               Touched = 1
               type = 1
               format = 0
               constant_value = 180
               file_name = ||
               item_number = 1
               item_name = ''
               type_of_soft_start = 2
               soft_time_interval = 0
               reference_value = 0
               type_of_time_interpolation = 1
            EndSect  // LAYER_1

         EndSect  // BED_DENSITY

         [ROUGHNESS]
            Touched = 1
            type = 1
            format = 0
            constant_value = 0.001
            file_name = ||
            item_number = 1
            item_name = ''
            type_of_soft_start = 2
            soft_time_interval = 0
            reference_value = 0
            type_of_time_interpolation = 1
         EndSect  // ROUGHNESS

         [TRANSITION]
            Touched = 1
            MzSEPfsListItemCount = 0
            include_transition = false
         EndSect  // TRANSITION

      EndSect  // BED

      [FORCINGS]
         [WAVES]
            Touched = 1
            minimum_waterdepth_for_including_waves = 0
            include_liquefaction = false
            liquefaction_factor = 1
            shearstress_formulation = 3
            type = 1
            [WAVE_FIELD]
               Touched = 1
               format = 0
               wave_height = 1
               wave_period = 3
               wave_direction = 180
               file_name = ||
               item_number_for_wave_height = 1
               item_number_for_wave_period = 2
               item_number_for_wave_direction = 3
               item_name_for_wave_height = ''
               item_name_for_wave_period = ''
               item_name_for_wave_direction = ''
               type_of_soft_start = 2
               soft_time_interval = 0
            EndSect  // WAVE_FIELD

            [WAVE_DATABASE]
               Touched = 1
               MzSEPfsListItemCount = 1
               [Data_Base_Item_1_1_1]
                  file_name = ||
                  item_number_for_wave_height = 1
                  item_number_for_wave_period = 2
                  item_number_for_wave_direction = 3
               EndSect  // Data_Base_Item_1_1_1

               [WIND_SPEED]
                  Touched = 1
                  starting_value_of_wind_speed = 5
                  increment_value_of_wind_speed = 5
                  number_of_wind_speeds = 1
               EndSect  // WIND_SPEED

               [WIND_DIRECTION]
                  Touched = 1
                  starting_value_of_wind_direction = 90
                  increment_value_of_wind_direction = 90
                  number_of_wind_directions = 1
               EndSect  // WIND_DIRECTION

               [WATER_LEVEL]
                  Touched = 1
                  starting_value_of_water_level = 0
                  increment_value_of_water_level = 1
                  number_of_water_levels = 1
               EndSect  // WATER_LEVEL

            EndSect  // WAVE_DATABASE

         EndSect  // WAVES

      EndSect  // FORCINGS

      [DREDGING]
         Touched = 1
         MzSEPfsListItemCount = 0
         number_of_dredgers = 0
         update_bed = true
      EndSect  // DREDGING

      [DISPERSION]
         [HORIZONTAL_DISPERSION]
            Touched = 1
            MzSEPfsListItemCount = 1
            [SSC_FRACTION_1]
               Touched = 1
               type = 2
               [SCALED_EDDY_VISCOSITY]
                  format = 0
                  sigma = 1
                  file_name = ||
                  item_number = 1
                  item_name = ''
               EndSect  // SCALED_EDDY_VISCOSITY

               [DISPERSION_COEFFICIENT]
                  format = 0
                  constant_value = 0.01
                  file_name = ||
                  item_number = 1
                  item_name = ''
               EndSect  // DISPERSION_COEFFICIENT

            EndSect  // SSC_FRACTION_1

         EndSect  // HORIZONTAL_DISPERSION

         [VERTICAL_DISPERSION]
            Touched = 1
            MzSEPfsListItemCount = 1
            [SSC_FRACTION_1]
               Touched = 1
               type = 2
               [SCALED_EDDY_VISCOSITY]
                  format = 0
                  sigma = 1
                  file_name = ||
                  item_number = 1
                  item_name = ''
               EndSect  // SCALED_EDDY_VISCOSITY

               [DISPERSION_COEFFICIENT]
                  format = 0
                  constant_value = 0.01
                  file_name = ||
                  item_number = 1
                  item_name = ''
               EndSect  // DISPERSION_COEFFICIENT

            EndSect  // SSC_FRACTION_1

         EndSect  // VERTICAL_DISPERSION

      EndSect  // DISPERSION

      [SOURCES]
         Touched = 1
         MzSEPfsListItemCount = 0
      EndSect  // SOURCES

      [INITIAL_CONDITIONS]
         [SSC_FRACTION_1]
            Touched = 1
            type = 1
            format = 0
            constant_value = 0
            file_name = ||
            item_number = 1
            item_name = ''
            type_of_soft_start = 2
            soft_time_interval = 0
            reference_value = 0
            type_of_time_interpolation = 1
         EndSect  // SSC_FRACTION_1

         [BED_THICKNESS_LAYER_1]
            Touched = 1
            type = 1
            format = 0
            constant_value = 0
            file_name = ||
            item_number = 1
            item_name = ''
            type_of_soft_start = 2
            soft_time_interval = 0
            reference_value = 0
            type_of_time_interpolation = 1
         EndSect  // BED_THICKNESS_LAYER_1

         [BED_DISTRIBUTION_LAYER_1]
            Touched = 1
            MzSEPfsListItemCount = 1
            format = 0
            [BED_DISTRIBUTION_FRACTION_1]
               Touched = 1
               constant_value = 100
               file_name = ||
               item_number = 1
            EndSect  // BED_DISTRIBUTION_FRACTION_1

         EndSect  // BED_DISTRIBUTION_LAYER_1

      EndSect  // INITIAL_CONDITIONS

      [BOUNDARY_CONDITIONS]
         Touched = 1
         MzSEPfsListItemCount = 3
         [CODE_1]
         EndSect  // CODE_1

         [CODE_2]
            Touched = 1
            MzSEPfsListItemCount = 1
            [SSC_FRACTION_1]
               Touched = 1
               type = 2
               format = 0
               constant_value = 0
               file_name = ||
               item_number = 1
               item_name = ''
               type_of_soft_start = 2
               soft_time_interval = 0
               reference_value = 0
               type_of_time_interpolation = 1
               type_of_space_interpolation = 1
            EndSect  // SSC_FRACTION_1

         EndSect  // CODE_2

         [CODE_3]
            Touched = 1
            MzSEPfsListItemCount = 1
            [SSC_FRACTION_1]
               Touched = 1
               type = 2
               format = 0
               constant_value = 0
               file_name = ||
               item_number = 1
               item_name = ''
               type_of_soft_start = 2
               soft_time_interval = 0
               reference_value = 0
               type_of_time_interpolation = 1
               type_of_space_interpolation = 1
            EndSect  // SSC_FRACTION_1

         EndSect  // CODE_3

         [CODE_4]
            Touched = 1
            MzSEPfsListItemCount = 1
            [SSC_FRACTION_1]
               Touched = 1
               type = 2
               format = 0
               constant_value = 0
               file_name = ||
               item_number = 1
               item_name = ''
               type_of_soft_start = 2
               soft_time_interval = 0
               reference_value = 0
               type_of_time_interpolation = 1
               type_of_space_interpolation = 1
            EndSect  // SSC_FRACTION_1

         EndSect  // CODE_4

      EndSect  // BOUNDARY_CONDITIONS

      [MORPHOLOGY]
         Touched = 1
         include_morphological_update = false
         include_speedup = false
         speedup_factor = 1
      EndSect  // MORPHOLOGY

      [OUTPUTS]
         Touched = 1
         MzSEPfsListItemCount = 0
         number_of_outputs = 0
      EndSect  // OUTPUTS

   EndSect  // MUD_TRANSPORT_MODULE

   [SAND_TRANSPORT_MODULE]
      mode = 0
      [EQUATION]
         Touched = 1
         formulation = 4
      EndSect  // EQUATION

      [SPACE]
         Touched = 1
         number_of_2D_mesh_geometry = 1
         number_of_2D_mesh_velocity = 1
         number_of_2D_mesh_concentration = 1
         number_of_3D_mesh_geometry = 2
         number_of_3D_mesh_velocity = 2
         number_of_3D_mesh_concentration = 2
      EndSect  // SPACE

      [MODEL_DEFINITION]
         Touched = 1
         model = 1
         transport_description = 1
         helical_flow_description = 0
         formulation_forcing = 1
         number_of_fractions = 1
         number_of_layers = 0
         equilibrium_layer_thickness = 0.0005
         data_file = ||
         [FRACTION_1]
            Touched = 1
            bed_load_formula = 1
            bed_load_factor = 1
            suspended_load_formula = 1
            suspended_load_factor = 1
            distribute = 0
            minimum_value = 0
            maximum_value = 10000
         EndSect  // FRACTION_1

      EndSect  // MODEL_DEFINITION

      [TIME]
         Touched = 1
         start_time_step = 0
         time_step_factor = 1
         time_step_factor_AD = 1
      EndSect  // TIME

      [SOLUTION_TECHNIQUE]
         Touched = 1
         scheme_of_time_integration = 2
         scheme_of_space_discretization_horizontal = 2
         scheme_of_space_discretization_vertical = 3
         method_of_space_discretization_horizontal = 0
         number_of_iterations = 1
         time_step = 30
      EndSect  // SOLUTION_TECHNIQUE

      [SEDIMENT_PROPERTIES]
         Touched = 1
         porosity = 0.4
         [SEDIMENT_DATA]
            Touched = 1
            format = 0
            grain_diameter = 0.2
            grading_coefficient = 1.1
            file_name = ||
            item_number_for_grain_diameter = 1
            item_number_for_grading_coefficient = 2
            item_name_for_grain_diameter = ''
            item_name_for_grading_coefficient = ''
            relative_density = 2.65
         EndSect  // SEDIMENT_DATA

      EndSect  // SEDIMENT_PROPERTIES

      [BED_RESISTANCE]
         Touched = 1
         type = 2
         [CHEZY_NUMBER]
            Touched = 1
            type = 1
            format = 0
            constant_value = 32
            file_name = ||
            item_number = 1
            item_name = ''
            type_of_soft_start = 2
            soft_time_interval = 0
            reference_value = 0
            type_of_time_interpolation = 1
         EndSect  // CHEZY_NUMBER

         [MANNING_NUMBER]
            Touched = 1
            type = 1
            format = 0
            constant_value = 32
            file_name = ||
            item_number = 1
            item_name = ''
            type_of_soft_start = 2
            soft_time_interval = 0
            reference_value = 0
            type_of_time_interpolation = 1
         EndSect  // MANNING_NUMBER

         [ALLUVIAL_RESISTANCE]
            Touched = 1
            resistance_power = 0
            minimum_resistance = 5
            maximum_resistance = 100
            type = 1
            format = 0
            constant_value = 32
            file_name = ||
            item_number = 1
            item_name = ''
            type_of_soft_start = 2
            soft_time_interval = 0
            reference_value = 0
            type_of_time_interpolation = 1
         EndSect  // ALLUVIAL_RESISTANCE

      EndSect  // BED_RESISTANCE

      [FORCINGS]
         [WAVES]
            Touched = 1
            minimum_waterdepth_for_including_waves = 0
            include_liquefaction = false
            liquefaction_factor = 1
            shearstress_formulation = 0
            type = 1
            [WAVE_FIELD]
               Touched = 1
               format = 0
               type_of_wave_height = 2
               type_of_wave_period = 1
               wave_height = 1
               wave_period = 3
               wave_direction = 180
               file_name = ||
               item_number_for_wave_height = 1
               item_number_for_wave_period = 2
               item_number_for_wave_direction = 3
               item_name_for_wave_height = ''
               item_name_for_wave_period = ''
               item_name_for_wave_direction = ''
               type_of_soft_start = 2
               soft_time_interval = 0
            EndSect  // WAVE_FIELD

            [WAVE_DATABASE]
               Touched = 1
               MzSEPfsListItemCount = 1
               [Data_Base_Item_1_1_1]
                  file_name = ||
                  item_number_for_wave_height = 1
                  item_number_for_wave_period = 2
                  item_number_for_wave_direction = 3
               EndSect  // Data_Base_Item_1_1_1

               [WIND_SPEED]
                  Touched = 1
                  starting_value_of_wind_speed = 5
                  increment_value_of_wind_speed = 5
                  number_of_wind_speeds = 1
               EndSect  // WIND_SPEED

               [WIND_DIRECTION]
                  Touched = 1
                  starting_value_of_wind_direction = 90
                  increment_value_of_wind_direction = 90
                  number_of_wind_directions = 1
               EndSect  // WIND_DIRECTION

               [WATER_LEVEL]
                  Touched = 1
                  starting_value_of_water_level = 0
                  increment_value_of_water_level = 1
                  number_of_water_levels = 1
               EndSect  // WATER_LEVEL

            EndSect  // WAVE_DATABASE

         EndSect  // WAVES

         [FLOW]
            Touched = 1
            type = 1
            minimum_water_depth = 0.01
            [FLOW_FIELD]
               Touched = 1
               format = 3
               file_name = ||
               item_number_for_s = 1
               item_number_for_u = 2
               item_number_for_v = 3
               item_name_for_s = ''
               item_name_for_u = ''
               item_name_for_v = ''
               type_of_soft_start = 2
               soft_time_interval = 0
            EndSect  // FLOW_FIELD

         EndSect  // FLOW

      EndSect  // FORCINGS

      [DISPERSION]
         [HORIZONTAL_DISPERSION]
            Touched = 1
            MzSEPfsListItemCount = 1
            [SSC_FRACTION_1]
               Touched = 1
               type = 2
               [SCALED_EDDY_VISCOSITY]
                  format = 0
                  sigma = 1
                  file_name = ||
                  item_number = 1
                  item_name = ''
               EndSect  // SCALED_EDDY_VISCOSITY

               [DISPERSION_COEFFICIENT]
                  format = 0
                  constant_value = 0.01
                  file_name = ||
                  item_number = 1
                  item_name = ''
               EndSect  // DISPERSION_COEFFICIENT

            EndSect  // SSC_FRACTION_1

         EndSect  // HORIZONTAL_DISPERSION

         [VERTICAL_DISPERSION]
            Touched = 1
            MzSEPfsListItemCount = 1
            [SSC_FRACTION_1]
               Touched = 1
               type = 2
               [SCALED_EDDY_VISCOSITY]
                  format = 0
                  sigma = 1
                  file_name = ||
                  item_number = 1
                  item_name = ''
               EndSect  // SCALED_EDDY_VISCOSITY

               [DISPERSION_COEFFICIENT]
                  format = 0
                  constant_value = 0.01
                  file_name = ||
                  item_number = 1
                  item_name = ''
               EndSect  // DISPERSION_COEFFICIENT

            EndSect  // SSC_FRACTION_1

         EndSect  // VERTICAL_DISPERSION

      EndSect  // DISPERSION

      [SOURCES]
         Touched = 1
         MzSEPfsListItemCount = 0
      EndSect  // SOURCES

      [INITIAL_CONDITIONS]
         [SSC_FRACTION_1]
            Touched = 1
            type = 2
            format = 0
            constant_value = 0
            file_name = ||
            item_number = 1
            item_name = ''
            type_of_soft_start = 2
            soft_time_interval = 0
            reference_value = 0
            type_of_time_interpolation = 1
         EndSect  // SSC_FRACTION_1

         [BED_THICKNESS_LAYER_1]
            Touched = 1
            type = 1
            format = 0
            constant_value = 0
            file_name = ||
            item_number = 1
            item_name = ''
            type_of_soft_start = 2
            soft_time_interval = 0
            reference_value = 0
            type_of_time_interpolation = 1
         EndSect  // BED_THICKNESS_LAYER_1

      EndSect  // INITIAL_CONDITIONS

      [BOUNDARY_CONDITIONS]
         Touched = 1
         MzSEPfsListItemCount = 3
         [CODE_1]
         EndSect  // CODE_1

         [CODE_2]
            Touched = 1
            MzSEPfsListItemCount = 1
            [SSC_FRACTION_1]
               Touched = 1
               type = 4
               format = 0
               constant_value = 0
               file_name = ||
               item_number = 1
               item_name = ''
               type_of_soft_start = 2
               soft_time_interval = 0
               reference_value = 0
               type_of_time_interpolation = 1
               type_of_space_interpolation = 1
            EndSect  // SSC_FRACTION_1

         EndSect  // CODE_2

         [CODE_3]
            Touched = 1
            MzSEPfsListItemCount = 1
            [SSC_FRACTION_1]
               Touched = 1
               type = 4
               format = 0
               constant_value = 0
               file_name = ||
               item_number = 1
               item_name = ''
               type_of_soft_start = 2
               soft_time_interval = 0
               reference_value = 0
               type_of_time_interpolation = 1
               type_of_space_interpolation = 1
            EndSect  // SSC_FRACTION_1

         EndSect  // CODE_3

         [CODE_4]
            Touched = 1
            MzSEPfsListItemCount = 1
            [SSC_FRACTION_1]
               Touched = 1
               type = 4
               format = 0
               constant_value = 0
               file_name = ||
               item_number = 1
               item_name = ''
               type_of_soft_start = 2
               soft_time_interval = 0
               reference_value = 0
               type_of_time_interpolation = 1
               type_of_space_interpolation = 1
            EndSect  // SSC_FRACTION_1

         EndSect  // CODE_4

      EndSect  // BOUNDARY_CONDITIONS

      [MORPHOLOGY]
         [MODEL_DEFINITION]
            Touched = 1
            max_bed_level_change = 1
            factor = 1
            include_morphology_update = 1
         EndSect  // MODEL_DEFINITION

         [TIME]
            Touched = 1
            start_time_step = 0
         EndSect  // TIME

         [BANK_EROSION]
            Touched = 1
            type = 0
            [ANGLE_OF_REPOSE]
               Touched = 1
               type = 1
               format = 0
               constant_value = 30
               file_name = ||
               item_number = 1
               item_name = ''
               type_of_soft_start = 2
               soft_time_interval = 0
               reference_value = 0
               type_of_time_interpolation = 1
            EndSect  // ANGLE_OF_REPOSE

         EndSect  // BANK_EROSION

         [BOUNDARY_CONDITIONS]
            Touched = 1
            MzSEPfsListItemCount = 3
            [CODE_1]
            EndSect  // CODE_1

            [CODE_2]
               Touched = 1
               type = 2
            EndSect  // CODE_2

            [CODE_3]
               Touched = 1
               type = 2
            EndSect  // CODE_3

            [CODE_4]
               Touched = 1
               type = 2
            EndSect  // CODE_4

         EndSect  // BOUNDARY_CONDITIONS

      EndSect  // MORPHOLOGY

      [HELICAL_FLOW_MODULE]
         mode = 0
         [EQUATION]
            Touched = 1
            formulation = 4
         EndSect  // EQUATION

         [SPACE]
            Touched = 1
            number_of_2D_mesh_geometry = 1
            number_of_2D_mesh_velocity = 1
            number_of_2D_mesh_concentration = 1
         EndSect  // SPACE

         [STATE_VARIABLE]
            Touched = 1
            max_deviation_angle = 45
         EndSect  // STATE_VARIABLE

         [TIME]
            Touched = 1
            start_time_step = 0
            time_step_factor = 1
            time_step_factor_AD = 1
         EndSect  // TIME

         [SOLUTION_TECHNIQUE]
            Touched = 1
            scheme_of_time_integration = 1
            scheme_of_space_discretization_horizontal = 1
            scheme_of_space_discretization_vertical = 1
            method_of_space_discretization_horizontal = 0
            number_of_iterations = 1
            time_step = 30
         EndSect  // SOLUTION_TECHNIQUE

         [FLOW]
            Touched = 1
            minimum_water_depth = 0.01
         EndSect  // FLOW

         [INITIAL_CONDITIONS]
            [DEVIATION]
               Touched = 1
               type = 2
               format = 0
               constant_value = 0
               file_name = ||
               item_number = 1
               item_name = ''
               type_of_soft_start = 2
               soft_time_interval = 0
               reference_value = 0
               type_of_time_interpolation = 1
            EndSect  // DEVIATION

         EndSect  // INITIAL_CONDITIONS

         [BOUNDARY_CONDITIONS]
            Touched = 1
            MzSEPfsListItemCount = 3
            [CODE_1]
            EndSect  // CODE_1

            [CODE_2]
               Touched = 1
               MzSEPfsListItemCount = 1
               [DEVIATION]
                  Touched = 1
                  type = 4
                  format = 0
                  constant_value = 0
                  file_name = ||
                  item_number = 1
                  item_name = ''
                  type_of_soft_start = 2
                  soft_time_interval = 0
                  reference_value = 0
                  type_of_time_interpolation = 1
                  type_of_space_interpolation = 1
               EndSect  // DEVIATION

            EndSect  // CODE_2

            [CODE_3]
               Touched = 1
               MzSEPfsListItemCount = 1
               [DEVIATION]
                  Touched = 1
                  type = 4
                  format = 0
                  constant_value = 0
                  file_name = ||
                  item_number = 1
                  item_name = ''
                  type_of_soft_start = 2
                  soft_time_interval = 0
                  reference_value = 0
                  type_of_time_interpolation = 1
                  type_of_space_interpolation = 1
               EndSect  // DEVIATION

            EndSect  // CODE_3

            [CODE_4]
               Touched = 1
               MzSEPfsListItemCount = 1
               [DEVIATION]
                  Touched = 1
                  type = 4
                  format = 0
                  constant_value = 0
                  file_name = ||
                  item_number = 1
                  item_name = ''
                  type_of_soft_start = 2
                  soft_time_interval = 0
                  reference_value = 0
                  type_of_time_interpolation = 1
                  type_of_space_interpolation = 1
               EndSect  // DEVIATION

            EndSect  // CODE_4

         EndSect  // BOUNDARY_CONDITIONS

      EndSect  // HELICAL_FLOW_MODULE

      [OUTPUTS]
         Touched = 1
         MzSEPfsListItemCount = 0
         number_of_outputs = 0
      EndSect  // OUTPUTS

   EndSect  // SAND_TRANSPORT_MODULE

   [PARTICLE_TRACKING_MODULE]
      mode = 0
      [TIME]
         start_time_step = 0
         time_step_factor = 1
      EndSect  // TIME

      [SPACE]
         number_of_2D_mesh_geometry = 1
         number_of_2D_mesh_velocity = 1
         number_of_2D_mesh_concentration = 1
         number_of_3D_mesh_geometry = 2
         number_of_3D_mesh_velocity = 2
         number_of_3D_mesh_concentration = 2
      EndSect  // SPACE

      [MODEL_DEFINITION]
         Touched = 1
      EndSect  // MODEL_DEFINITION

      [CLASSES]
         Touched = 1
         MzSEPfsListItemCount = 1
         number_of_classes = 1
         [CLASS_1]
            Touched = 1
            include = true
            name = 'Class 1'
            EUM_unit = 1200
            EUM_type = 100039
            description = ''
            minimum_particle_mass = 0
            maximum_particle_age = 0
         EndSect  // CLASS_1

      EndSect  // CLASSES

      [SOURCES]
         Touched = 1
         MzSEPfsListItemCount = 0
         number_of_sources = 0
      EndSect  // SOURCES

      [DECAY]
         Touched = 1
         MzSEPfsListItemCount = 1
         [CLASS_1]
            Touched = 1
            type = 1
            format = 0
            constant_value = 0
            file_name = ||
            item_number = 1
            item_name = ''
            type_of_soft_start = 2
            soft_time_interval = 0
            reference_value = 0
            type_of_time_interpolation = 1
         EndSect  // CLASS_1

      EndSect  // DECAY

      [SETTLING]
         Touched = 1
         MzSEPfsListItemCount = 1
         [CLASS_1]
            Touched = 1
            type = 2
            format = 0
            constant_value = 0.1
            file_name = ||
            item_number = 1
            item_name = ''
            type_of_soft_start = 2
            soft_time_interval = 0
            reference_value = 0
            type_of_time_interpolation = 1
            [DENSITY]
               density = 2600
            EndSect  // DENSITY

            [FLOCCULATION]
               min_conc_floc = 0.01
               max_conc_floc = 10
               alfa = 1
               gamma = 1
            EndSect  // FLOCCULATION

            [HINDERED_SETTLING]
               gelling_point = 50
            EndSect  // HINDERED_SETTLING

            [SALINITY]
               c1 = 0.5
               c2 = -0.33
            EndSect  // SALINITY

         EndSect  // CLASS_1

      EndSect  // SETTLING

      [DISPERSION]
         [HORIZONTAL_DISPERSION]
            Touched = 1
            MzSEPfsListItemCount = 1
            [CLASS_1]
               Touched = 1
               type = 0
               [SCALED_EDDY_VISCOSITY]
                  format = 0
                  sigma = 1
                  file_name = ||
                  item_number = 1
                  item_name = ''
               EndSect  // SCALED_EDDY_VISCOSITY

               [DISPERSION_COEFFICIENT]
                  format = 0
                  constant_value = 0.01
                  file_name = ||
                  item_number = 1
                  item_name = ''
               EndSect  // DISPERSION_COEFFICIENT

            EndSect  // CLASS_1

         EndSect  // HORIZONTAL_DISPERSION

         [VERTICAL_DISPERSION]
            Touched = 1
            MzSEPfsListItemCount = 1
            [CLASS_1]
               Touched = 1
               type = 0
               [SCALED_EDDY_VISCOSITY]
                  format = 0
                  sigma = 1
                  file_name = ||
                  item_number = 1
                  item_name = ''
               EndSect  // SCALED_EDDY_VISCOSITY

               [DISPERSION_COEFFICIENT]
                  format = 0
                  constant_value = 0.01
                  file_name = ||
                  item_number = 1
                  item_name = ''
               EndSect  // DISPERSION_COEFFICIENT

            EndSect  // CLASS_1

         EndSect  // VERTICAL_DISPERSION

      EndSect  // DISPERSION

      [EROSION]
         Touched = 1
         MzSEPfsListItemCount = 1
         [CLASS_1]
            Touched = 1
            type = 0
            [CRITICAL_SHEAR_PARAMETER]
               Touched = 1
               type = 1
               format = 0
               constant_value = 0.001
               file_name = ||
               item_number = 1
               item_name = ''
               type_of_soft_start = 2
               soft_time_interval = 0
               reference_value = 0
               type_of_time_interpolation = 1
            EndSect  // CRITICAL_SHEAR_PARAMETER

         EndSect  // CLASS_1

      EndSect  // EROSION

      [DRIFT_PROFILE]
         Touched = 1
         type = 0
         [WIND_INDUCED_PROFILE]
            wind_drift_factor = 0.03
            depth_of_wind_influence = 100
            offshore_limit = 100
         EndSect  // WIND_INDUCED_PROFILE

         [SURFACE_WIND_ACCELERATION]
            wind_weight = 0.1
            wind_drift_angle_parameter = 28
            kinematic_viscosity = 1.14e-006
         EndSect  // SURFACE_WIND_ACCELERATION

      EndSect  // DRIFT_PROFILE

      [HYDRODYNAMIC_CONDITIONS]
         Touched = 1
         type = 2
         format = 2
         file_name = ||
         surface_elevation_item_no = 0
         u_velocity_item_no = 0
         v_velocity_item_no = 0
      EndSect  // HYDRODYNAMIC_CONDITIONS

      [SALINITY]
         Touched = 1
         type = 1
         format = 0
         constant_value = 20
         file_name = ||
         item_number = 1
         item_name = ''
         type_of_soft_start = 2
         soft_time_interval = 0
         reference_value = 0
         type_of_time_interpolation = 1
      EndSect  // SALINITY

      [BED_ROUGHNESS]
         Touched = 1
         type = 1
         format = 0
         constant_value = 0.001
         file_name = ||
         item_number = 1
         item_name = ''
         type_of_soft_start = 2
         soft_time_interval = 0
         reference_value = 0
         type_of_time_interpolation = 1
      EndSect  // BED_ROUGHNESS

      [WIND_FORCING]
         Touched = 1
         type = 3
         format = 0
         constant_speed = 0
         constant_direction = 0
         file_name = ||
         soft_time_interval = 0
      EndSect  // WIND_FORCING

      [OUTPUTS]
         Touched = 1
         MzSEPfsListItemCount = 0
         number_of_outputs = 0
      EndSect  // OUTPUTS

   EndSect  // PARTICLE_TRACKING_MODULE

EndSect  // FemEngineHD
